# Supplementary material for: Transcriptional repression of beige fat innervation via a YAP/TAZ-S100B axis
Source: Nat Commun. 2023 Nov 4;14:7102. doi: 10.1038/s41467-023-43021-8 (PMC10625615; doi:10.1038/s41467-023-43021-8)
Supplement: Supplementary file 8 — Source Data [file 41467_2023_43021_MOESM8_ESM.xlsx]

## Sheet: Fig. 2b
thermogenesis term gene	TPM
	F1	F2	F3	A1	A2	A3
Ndufc1	80.2761	71.5733	115.122	202.574	344.151	209.942
Ndufa5	34.8062	32.4215	39.9827	68.7847	113.812	80.5543
Ndufa2	199.533	137.108	262.942	446.148	1180.2	437.517
Ndufa3	113.274	105.044	141.407	229.928	411.071	249.386
Ndufa1	67.0957	52.7545	90.1057	187.361	251.153	193.164
Ndufa8	31.256	25.9032	36.4024	61.022	96.0093	68.4258
Ucp1	6.26964	3.43127	8.31056	93.0439	152.396	158.506
Uqcr10	246.207	281.04	318.329	590.831	993.658	603.89
Uqcr11	96.6681	66.7899	143.121	327.21	636.983	370.972
Ndufs5	49.8295	41.5087	98.2063	150.6	241.388	98.4848
Ndufs6	16.7611	10.2951	29.0518	64.7398	134.709	59.0509
Cox6b1	143.388	141.046	171.999	305.317	441.355	305.081
Ndufb9	117.561	124.672	133.481	242.069	400.633	254.979
Ndufb7	85.58	89.9348	95.2941	145.067	315.647	138.118
Ndufb6	27.4797	23.4966	37.7826	77.7545	93.8083	77.9485
Uqcrq	375.207	334.694	501.329	1292.64	2365.87	1374.91
Cox8b	144.271	146.369	191.833	1266.02	3180.23	1648.66
Uqcrh	154.158	143.159	153.853	267.832	472.129	270.081
Ndufv3	57.2217	44.7813	66.8401	105.297	170.25	133.53
Cox5b	343.154	267.138	402.402	820.241	1179	910.809
Atp5j2	129.643	113.124	129.795	240.736	489.345	241.314
Ndufb10	388.409	351.794	461.376	712.218	1312.3	817.35
Atp5k	127.615	90.3648	172.901	382.916	723.892	401.328
Cox4i1	715.196	734.921	844.719	1502.75	2456.91	1598.01
Ndufa12	15.2306	16.018	16.7865	32.8387	43.988	32.7467
Ndufa13	41.6688	37.9923	50.1439	96.6887	186.915	104.515
Cox7a1	24.2301	11.2339	36.0851	147.182	279.983	185.411
Cox6a1	694.867	701.173	860.255	1839.8	2459.62	1809.61
Atp5o	0	0	0	0	0	0

## Sheet: Fig. 2c
gene	YT-FF					YT-AKO					p value
ucp1	0.458886	1.92068	0.287289	0.688884	1.64427	4.04121	4.0923	9.93908	10.6903	13.1472	0.00423783
cidea	0.791451	0.982952	0.888953	0.949875	1.38677	3.60487	3.65801	6.11713	4.2727	6.10284	0.00018601
dio2	0.194548	0.602452	1.20243	1.39588	1.60469	2.54475	2.76055	14.6156	7.70472	10.0968	0.0216278
cox8b	0.584281	1.28305	0.802866	0.945888	1.38392	6.09005	5.29091	6.14514	7.53531	11.2614	0.00038739
elovl3	0.438925	1.09948	1.07308	0.434127	1.95438	50.7481	74.0898	53.1167	50.2294	50.957	< 0.0001
prdm16	1.09242	0.579018	1.70712	0.974594	0.646851	0.471705	0.48962	0.729962	0.783904	0.995269	0.208988

## Sheet: Fig. 2d
gene	YT-FF			YT-AKO			P value
UCP1	1.6592	0.54455	0.796252	5.18346	8.82427	6.1707	0.00733068
YAP	0.94341	0.862303	1.19429	0.416917	0.321741	0.20063	0.0043241
TAZ	0.910045	0.964551	1.1254	0.197563	0.108511	0.106545	0.000267563

## Sheet: Fig. 2f
YT-FF							YT-AKO							Two-way ANOVA	P=0.0007
77.8728	81.641	74.4662	77.391	94.5223	127.566	75.6709	110.624	118.234	103.898	88.9635	91.657	108.754	128.062
77.796	80.1413	106.159	84.137	96.4144	131.726	78.1672	91.6879	159.616	130.691	116.054	86.478	95.7007	133.461
90.4357	76.55	101.314	114.441	102.381	101.725	95.0409	88.7986	151.801	133.538	115.234	85.319	103.647	138.62			YT-FF							YT-AKO							P value
104.65	109.986	74.5047	142.197	146.152	79.1192	118.715	109.354	160.207	131.81	110.548	114.374	133.533	131.928		AUC	46108	47225	45668	49217	47186	46849	47533	52040	49285	53493	49949	50814	48806	49618	0.000701728
104.455	114.927	75.0311	122.657	152.297	85.7717	110.005	119.188	132.83	135.913	102.22	114.316	133.655	101.596
98.366	91.8033	93.7048	124.642	149.673	114.367	90.0963	96.1288	130.45	131.613	123.706	94.219	140.721	94.366
103.342	104.84	82.4814	114.359	141.324	136.934	85.1149	119.546	161.815	142.486	132.449	106.267	136.488	114.431
122.033	95.4973	78.6179	84.479	135.027	137.663	92.5174	130.943	153.855	151.644	134.666	91.797	135.757	135.387
128.354	116.194	112.958	77.726	139.846	136.569	94.5809	136.959	156.137	146.566	134.735	112.102	139.665	145.01
135.721	116.246	117.882	98.927	136.025	137.379	88.2732	132.089	158.837	141.171	131.52	95.241	128.391	146.231
126.469	117.402	123.946	118.256	117.889	127.966	101.98	131.288	145.249	148.031	136.119	111.93	141.206	144.921
124.831	114.013	119.344	131.416	123.656	138.124	101.814	134.34	124.763	141.05	138.321	135.551	146.539	148.951
126.26	120.513	125.539	140.873	137.974	134.693	114.654	120.21	154.395	138.323	135.897	133.84	146.434	153.873
127.631	104.999	113.522	139.135	135.147	129.188	130.773	131.326	156.674	135.59	134.948	131.211	137.368	147.825
124.628	117.132	79.324	129.573	136.991	134.24	135.373	140.205	141.54	131.151	122.434	115.815	138.569	150.49
97.7389	101.489	75.292	136.492	142.898	138.505	130.58	141.807	111.654	95.7804	123.415	137.371	139.162	151.219
96.2826	112.054	100.417	122.182	145.956	136.384	117.313	144.877	126.606	87.9806	95.7588	141.544	140.803	145.871
119.451	120.697	123.619	87.738	121.422	114.774	114.007	139.318	100.091	86.3359	110.825	139.341	144.365	145.598
122.398	121.723	130.867	94.059	102.932	83.4193	133.873	135.658	150.035	84.9642	94.1513	139.894	115.825	146.469
120.374	120.505	128.855	124.27	130.014	108.004	138.802	134.223	145.629	87.2122	110.874	143.964	101.7	140.351
118.132	105.126	122.331	138.563	125.954	116.761	138.241	134.155	145.146	81.3027	126.905	116.089	131.71	139.978
125.906	117.006	94.5954	142.584	89.8526	100.554	140.138	137.226	147.788	77.4682	130.015	129.298	140.92	131.921
117.672	127.709	76.2365	140.763	81.2307	79.4621	140.341	146.066	144.199	112.11	136.38	136.064	139.689	126.853
94.0028	129.655	74.6741	137.246	79.0953	119.093	138.482	145.131	144.165	126.123	128.906	139.957	104.945	123.195
130.336	124.211	77.2519	135.906	92.4386	125.358	139.094	139.87	127.598	138.393	107.531	142.941	96.0479	119.968
132.679	106.14	73.7292	139.298	129.482	128.444	138.429	133.683	95.2353	140.972	86.7955	138.962	129.024	118.187
133.113	115.852	74.9715	140.923	135.677	123.897	139.458	126.418	93.2482	136.74	82.4639	134.998	139.835	98.7309
119.018	115.353	105.296	135.278	135.569	113.791	137.227	128.446	92.2558	129.911	80.4961	133.858	135.953	95.3199
98.4052	106.589	130.444	131.378	131.696	109.701	126.253	113.252	91.5304	133.04	112.602	106.765	127.693	91.6013
86.5814	107.127	129.48	128.254	130.901	78.8849	100.887	134.006	89.6013	131.395	131.287	97.006	110.54	88.169
101.026	106.836	125.106	124.609	121.261	75.7526	88.7872	115.494	128.279	114.746	130.684	95.688	96.9329	85.5735
86.8544	92.688	119.803	127.888	118.093	75.8267	112.979	127.8	151.86	86.8874	131.198	120.125	91.198	99.5393
92.2343	111.748	119.807	136.054	122.454	73.3794	131.634	133.84	148.947	84.3633	122.43	139.49	86.6624	120.684
124.025	102.011	111.706	125.617	93.0299	110.825	128.113	135.332	133.206	83.458	95.8322	138.017	103.737	138.413
138.341	123.209	80.391	100.14	82.1105	108.787	99.1	138.908	101.463	112.782	92.4027	131.359	116.607	146.377
137.588	121.59	75.6288	89.96	83.1035	79.3049	83.5009	136.277	91.4028	113.768	94.3862	128.96	110.289	145.755
129.251	112.013	73.3113	83.356	76.4676	72.3312	80.96	121.346	87.7545	127.584	116.623	124.311	110.677	136.967
114.095	109.996	113.52	82.013	76.1667	75.2349	81.2747	117.192	88.9116	118.875	125.139	121.75	95.3338	125.764
93.026	97.716	114.353	104.067	78.7771	74.812	103.075	114.413	90.3375	87.2761	123.587	119.702	91.0273	122.678
95.1567	109.009	81.8547	132.219	79.914	74.9028	127.622	141.54	144.855	87.0457	96.651	96.839	82.4134	104.36
88.7117	118.604	74.2809	142.681	78.8126	84.5938	132.401	146.334	143.781	86.2315	84.1276	94.111	101.525	89.4562
92.198	116.487	94.7479	140.246	76.5565	124.467	119.231	135.651	135.01	85.0977	99.945	93.78	97.4706	83.3149
105.689	115.825	111.741	129.68	75.8594	123.79	92.2656	139.843	104.973	85.2933	117.346	87.901	85.7526	85.154
115.886	114.426	108.026	129.263	109.931	126.166	82.9943	137.333	86.7684	106.91	118.128	117.424	97.1489	87.0382
100.968	103.403	81.973	98.19	136.266	111.07	81.7111	121.053	105.881	117.612	88.6777	125.526	129.913	82.2862
117.821	95.5199	103.064	89.86	132.935	79.8587	89.3112	127.876	127.983	114.058	81.399	131.711	129.775	117.967
125.982	116.712	106.966	81.611	130.827	78.2589	125.615	135.681	100.747	93.8123	93.6111	122.999	117.465	136.892
121.425	123.16	84.0048	80.543	135.477	74.2848	131.452	139.991	134.269	93.3562	127.221	95.917	123.073	138.102
100.844	121.007	78.4616	112.321	130.309	96.2737	110.214	135.162	149.812	85.8198	134.124	90.76	117.748	132.822
106.526	117.493	74.043	132.713	111.067	120.413	83.7749	116.691	136.927	105.167	127.058	88.907	114.299	125.07
119.084	103.983	73.1936	136.801	109.324	113.219	79.079	99.6791	150.048	126.751	96.4865	119.825	93.4123	117.023
123.258	108.496	84.0707	128.071	103.268	104.775	106.66	102.034	150.99	137.243	83.1504	127.318	88.3323	129.047
105.899	110.75	121.867	119.247	112.4	83.2213	129.177	122.206	157.931	152.86	113.681	121.797	82.6361	126.103
89.8535	114.641	121.969	92.805	113.867	87.4584	122.166	133.093	121.138	142.51	115.909	90.975	81.1692	120.105
110.16	113.144	121.931	85.625	82.7835	74.4554	113.899	128.908	97.5006	128.557	84.4064	89.47	122.568	119.941
120.95	103.586	114.24	81.052	82.0173	76.6565	88.5424	125.283	130.861	101.352	73.6573	84.529	110.771	110.12
117.528	92.3974	107.146	79.671	77.4138	76.9483	79.6309	125.265	146.88	84.788	79.5993	86.017	106.194	90.6937
91.2077	70.3726	81.1227	74.077	77.668	77.2267	78.08	113.615	155.556	84.4073	110.695	100.951	107.125	88.1537
82.3497	74.5686	68.4092	73.444	76.2774	94.0254	93.0711	99.2317	144.732	106.679	104.277	121.773	93.6359	83.225
78.9203	77.5311	66.6877	72.546	121.097	118.454	121.79	101.831	120.853	122.094	77.5165	116.247	83.7776	83.0246
79.7171	107.983	67.142	111.11	115.841	117.306	116.075	105.85	94.8384	119.177	77.931	100.082	83.1393	93.6982
102.698	131.274	69.8468	122.539	108.329	111.813	91.8743	98.929	89.2862	112.756	80.3475	92.246	84.6496	130.112
113.07	118.79	117.288	120.317	103.283	107.292	80.6783	109.191	112.104	86.1312	115.675	94.625	94.7482	135.445
112.222	112.936	113.803	115.713	86.0943	82.7683	86.4167	127.788	132.375	86.5246	119.165	90.751	109.104	130.289
84.791	114.035	104.845	103.435	79.9699	78.8091	116.218	130.976	132.004	80.8632	95.2162	86.952	117.187	116.161
79.4295	102.523	77.9215	87.666	75.1803	73.1432	110.739	122.195	128.57	80.0758	77.0707	82.363	93.5619	94.4905
81.0247	80.7763	72.3258	81.233	77.7763	72.3708	92.9077	96.9041	114.827	81.2021	93.6666	79.75	88.3215	88.2585
100.83	81.9704	68.7181	82.865	107.563	99.9507	82.2058	92.6341	89.5018	85.9811	121.081	114.885	87.203	84.1019
118.831	80.2037	65.791	75.664	82.5651	102.105	83.5912	91.867	86.9808	108.671	117.147	123.368	77.7573	82.8585
114.013	75.1685	94.6977	81.2	77.662	83.8302	82.5622	90.974	108.977	118.308	83.9854	113.393	104.231	83.3153
89.7563	78.7242	112.704	74.543	74.7391	78.1906	82.3867	129.749	113.861	117.129	72.7689	89.312	111.933	85.6135
83.0774	72.9344	111.39	84.076	74.675	74.951	112.59	126.744	86.6466	94.6193	73.6485	88.486	108.392	95.3017
83.0081	116.419	107.315	106.422	76.0038	68.2429	119.18	112.772	77.0235	86.7362	79.8794	87.179	86.3297	124.735
81.1895	122.925	83.6849	128.782	106.698	69.3036	110.595	92.5278	118.264	83.9088	108.359	112.123	89.8441	132.362
77.0696	108.375	81.3055	123.664	107.864	67.66	87.0675	89.0765	127.776	80.6659	84.5332	115.846	98.7203	119.053
80.6395	102.494	71.0381	111.803	106.576	119.394	83.5713	84.2492	126.427	77.593	80.7457	102.386	107.632	111.213
111.209	79.7413	74.6769	87.848	86.2987	120.92	81.9613	108.342	99.2961	71.3806	97.0403	87.94	88.1493	96.082
105.674	75.8068	73.01	83.526	81.6609	105.603	77.3352	119.851	86.411	79.3099	114.127	83.392	85.0117	87.049
85.1098	75.2794	98.9928	79.969	82.1016	78.0155	90.0524	119.566	85.7276	79.9465	118.19	87.232	78.954	86.9163
77.0806	79.4851	98.0503	81.231	78.119	79.244	117.079	98.8572	77.7329	82.3529	92.7371	91.581	81.7138	86.8057
80.5541	77.5066	98.9987	74.88	79.7681	72.4209	115.399	95.5865	85.8585	106.215	81.6993	124.6	82.6429	84.6175
81.8721	87.092	77.6507	75.916	78.2954	67.9395	109.254	94.5176	84.0534	108.84	78.4995	123.333	75.5956	80.6796
82.2029	106.594	76.1401	76.001	73.9217	69.4031	86.1948	86.4918	97.7717	114.45	78.4244	116.099	95.0048	78.9781
93.5881	108.865	76.5493	75.374	79.6272	71.2128	80.3565	92.2387	89.5226	88.7512	81.1285	89.395	110.863	80.1519
103.967	93.8947	77.9402	95.885	96.1427	70.2861	81.5018	101.025	78.4006	86.9019	94.5841	90.755	102.711	79.9095
101.001	83.0968	87.7177	119.987	110.698	79.2113	94.4371	114.506	82.3144	83.2659	90.5791	87.303	87.6586	79.9588
81.5082	83.1904	109.73	109.721	103.786	116.968	109.819	96.8739	86.6664	82.8112	84.5445	81.996	82.4572	80.1077
81.9335	75.319	115.698	86.239	84.2891	127.025	101.013	93.9377	79.8111	83.114	82.5643	80.4	76.8874	91.4346
76.999	76.2257	107.904	80.504	75.077	100.181	83.8868	113.121	78.4691	82.6201	100.286	92.819	78.5217	112.581
82.7417	77.9557	87.0049	81.927	78.688	83.9419	78.8405	114.373	86.3582	92.8118	117.699	114.297	75.5676	123.466
76.2964	94.3405	79.0917	78.83	73.4427	78.5834	80.3367	97.306	107.758	113.554	117.308	112.974	92.8016	118.816
88.2921	108.78	74.726	81.895	70.5878	67.8239	83.0086	100.943	125.763	128.857	102.49	92.161	122.012	108.46
81.7614	99.0514	71.9213	78.756	72.1608	67.0846	87.5751	118.121	138.518	118.973	81.1138	88.251	107.294	92.0459
80.9491	85.2508	80.0926	74.827	81.8376	76.0027	101.404	118.375	107.812	104.332	76.237	87.401	79.1909	88.7495
83.5603	96.8007	72.9324	86.977	110.506	103.17	89.14	98.5364	85.9568	85.9001	79.2738	82.662	78.7606	85.6712
86.9311	80.781	75.4151	111.479	104.406	119.226	80.2126	100.777	88.9476	85.1646	81.2408	87.213	77.8662	82.311
92.9998	83.5124	90.686	104.063	82.6204	91.6809	81.0735	102.302	89.812	80.4748	92.9195	97.104	91.0582	83.8901
77.894	100.434	99.0829	89.823	77.826	78.8615	79.3971	100.395	128.177	80.8294	87.4044	111.708	85.1531	82.4416
76.1157	74.8517	100.277	83.159	73.2341	77.7269	101.431	89.2779	120.585	88.8345	95.9022	103.059	86.5498	82.4502
94.7133	76.4672	75.4191	81.226	88.1541	75.4925	107.432	93.8708	86.7631	87.4232	116.736	89.544	82.969	82.4892
84.5848	109.771	77.5279	80.115	90.5918	78.7296	92.505	92.3677	82.1298	105.461	100.309	91.598	99.7018	87.0974
86.76	105.644	82.5688	72.537	93.7758	114.043	82.4749	91.7511	96.4259	119.299	87.8804	87.644	120.963	108.766
80.1102	81.8412	93.6217	81.903	104.512	109.612	83.4718	116.556	92.3551	98.4056	112.05	94.082	96.2046	121.791
82.2656	80.8332	105.901	96.745	86.9803	82.6822	91.194	107.575	98.8997	106.647	98.9218	110.109	91.1571	134.673
93.7667	83.5848	94.7763	127.738	127.616	79.2334	125.727	98.5375	121.15	120.196	104.15	132.429	135.949	132.665
85.7032	108.567	84.8503	168.341	161.301	128.77	128.921	116.807	120.124	153.919	118.861	159.699	171.527	171.354
103.841	114.613	80.8285	172.421	178.856	159.124	121.821	121.622	96.68	182.98	147.562	159.85	191.747	183.154
124.343	119.147	85.1446	193.207	187.084	176.18	158.809	118.921	146.59	199.612	166.063	181.67	195.919	185.472
146.326	127.637	134.307	210.067	196.985	193.126	170.785	129.664	174.357	210.689	185.877	200.833	206.735	200.185
154.806	150.404	152.845	190.022	201.166	210.679	157.67	169.284	168.364	208.057	198.555	206.798	209.672	206.66
178.181	149.17	165.637	213.184	201.345	218.159	179.946	181.143	195.822	218.77	206.689	212.627	206.528	202.745
181.23	147.305	173.442	213.045	200.491	217.466	198.772	192.707	177.032	200.171	214.634	224.214	204.408	204.89
173.945	157.148	164.156	178.091	198.589	214.102	199.918	194.802	179.184	221.564	212.701	215.447	181.324	199.727
163.457	174.12	153.945	195.982	179.346	210.922	189.977	208.792	203.858	222.595	217.931	189.897	196.813	174.131
186.134	183.172	185.746	208.025	165.81	212.18	178.651	217.751	215.835	223.607	207.924	194.823	201.323	160.792
198.683	175.714	185.641	194.481	168.846	216.116	197.276	219.084	184.92	221.596	179.723	203.872	201.62	160.227
184.793	177.14	153.61	216.997	158.906	215.539	191.425	203.61	190.889	189.106	188.848	219.607	194.596	179.181
157.959	176.288	154.163	219.418	188.995	183.859	174.565	218.734	214.508	182.656	214.088	211.203	174.417	200.948
156.981	195.038	155.934	194.148	201.9	197.255	186.105	220.037	187.21	178.111	215.327	189.014	170.591	211.221
181.988	188.991	156.196	207.614	202.677	190.759	175.843	215.802	173.258	187.843	194.5	195.072	186.575	213.729
197.56	184.85	183.808	217.182	193.112	202.43	192.484	207.2	167.218	213.495	185.474	212.571	202.043	216.869
182.592	181.431	194.313	213.365	170.179	180.162	180.403	193.517	205.087	219.02	180.484	219.649	206.904	217.029
179.098	198.432	194.98	198.932	170.837	164.926	192.523	200.21	210.426	230.623	173.223	209.925	205.59	214.765
193.468	192.858	167.804	165	172.525	157.068	179.405	195.647	179.976	225.599	173.611	184.958	199.986	214.948
198.642	165.828	155.938	161.603	168.25	156.049	172.065	177.73	172.137	212.156	177.884	175.791	185.67	210.703
178.368	165.678	164.165	174.864	165.699	173.364	183.869	193.391	204.001	194.345	204.042	197.151	173.281	208.717
162.958	184.979	169.461	200.684	187.403	191.701	195.215	206.312	215.918	190.002	216.368	226.824	166.125	202.032
179.169	183.635	185.179	210.288	197.268	205.926	201.975	222.302	213.43	184.359	223.446	212.986	171.343	179.869
201.868	180.006	176.511	204.221	179.287	207.048	179.149	197.84	218.843	184.734	222.785	180.483	194.841	168.189
209.344	175.622	172.382	174.579	156.823	198.845	166.153	214.69	222.175	188.995	206.556	179.726	209.015	164.415
200.892	176.07	184	182.064	172.639	179.797	157.054	203.489	207.585	194.381	180.083	175.635	214.029	165.78
198.025	170.701	188.846	177.942	171.834	164.362	172.076	191.442	164.101	190.511	170.858	210.608	210.138	170.245
186.593	187.097	172.916	171.358	176.701	161.97	177.685	188.633	165.999	186.396	186.562	222.818	200.121	165.793
163.628	179.922	179.145	196.972	155.698	174.876	171.738	208.784	168.85	191.084	185.322	225.606	167.315	156.809
166.827	188.202	164.335	199.004	159.515	157.945	181.01	191.887	164.941	200.375	185.078	200.005	175.357	175.156
179.833	176.127	180.229	163.014	181.706	156.418	179.072	189.652	199.764	233.01	197.464	185.906	174.545	173.641
187.053	188.797	167.981	173.075	192.191	159.046	165.829	191.256	208.832	238.816	207.299	183.901	174.193	183.709
158.181	174.231	174.064	178.033	176.698	147.304	176.786	196.298	188.649	237.473	195.755	173.181	176.654	209.796
157.4	188.221	195.397	178.604	166.965	146.869	184.407	212.352	170.893	238.649	191.257	172.676	172.944	220.28
171.162	182.327	184.751	203.812	175.844	159.722	168.548	215.607	176.815	225.265	182.095	201.928	174.994	224.115
153.496	169.025	178.425	220.055	188.188	149.6	167.155	200.872	172.978	225.459	192.415	174.339	186.735	220.25
178.34	181.685	164.455	219.446	166.214	152.212	173.711	194.107	166.621	210.039	182.755	174.28	199.618	201.665
164.301	186.551	165.233	198.258	160.769	165.659	173.875	197.398	182.988	189.553	192.39	180.436	183.72	176.262
168.417	168.82	167.688	173.455	155.085	158.984	186.717	195.727	182.173	189.553	211.686	173.152	172.548	162.65
182.944	160.819	157.542	183.523	175.962	181.195	163.954	208.494	169.74	186.078	187.746	176.943	172.042	161.54
182.8	173.034	166.595	178.28	176.201	198.341	160.628	203.609	160.579	189.716	197.116	161.944	171.897	165.855
148.01	177.254	170.287	175.923	188.801	216.845	163.342	188.672	170.014	193.991	206.047	163.832	180.361	167.721
140.465	168.251	170.525	192.804	193.137	200.599	186.609	195.942	173.84	203.114	198.564	170.889	162.993	158.13
149.552	171.009	176.547	183.167	174.777	175.815	171.099	204.739	179.147	189.203	186.249	173.72	182.269	160.815
156.722	173.923	179.622	186.454	178.276	169.18	168.886	206.583	182.966	192.547	190.966	177.736	202.956	178.294
184.274	186.942	180.224	209.799	188.269	191.864	177.195	206.439	180.465	190.304	194.463	207.056	203.124	199.143
198.435	194.857	177.093	213.041	184.571	211.292	176.776	218.696	171.581	202.829	211.829	226.504	207.198	214.059
171.152	177.396	182.291	189.969	184.831	200.343	187.161	218.131	179.303	213.872	208.327	222.982	199.037	212.167
164.812	175.938	177.894	185.253	172.16	161.926	183.692	211.178	194.467	222.416	212.198	220.966	183.96	205.165
187.343	164.022	173.648	210.764	172.835	157.552	200.159	202.131	181.162	225.564	218.293	202.821	172.718	196.031
185.23	170.157	180.478	218.551	191.776	191.453	206.948	209.915	174.015	224.826	190.966	174.453	174.85	170.952
172.342	164.868	199.386	204.321	193.482	191.41	201.812	214.107	173.902	223.41	181.9	175.338	193.687	164.2
176.243	159.299	180.131	162.975	162.539	165.988	188.122	218.646	176.851	231.038	187.421	175.03	182.489	161.161
174.224	148.361	179.544	169.844	163.884	158.902	171.407	206.43	177.164	228.113	205.633	203.178	172.022	168.384
159.298	174.829	176.335	162.587	157.004	152.816	179.301	199.446	174.611	226.638	201.494	194.792	164.98	197.88
161.47	178.693	184.644	167.839	156.667	169.926	180.272	206.877	173.167	203.818	182.468	165.574	180.664	213.23
166.614	179.8	157.165	161.099	165.9	174.162	169.753	190.533	160.007	190.363	175.017	174.33	189.537	217.679
188.652	190.11	166.079	157.445	168.979	162.217	161.253	196.75	174.918	183.778	172.569	169.702	164.469	217.153
208.864	188.931	182.645	156.232	162.768	160.698	161.598	213.293	169.534	176.472	170.038	163.97	164.791	212.028
204.043	207.549	186.479	187.567	148.377	183.001	168.363	207.348	209.13	174.991	172.107	197.655	172.765	203.68
195.334	200.375	183.433	205.022	163.056	197.376	195.572	213.208	225.29	184.857	191.845	210.631	174.473	203.309
160.753	190.49	181.496	214.494	183.445	197.619	213.014	202.153	216.941	185.508	186.287	191.481	191.737	0
162.068	172.666	160.519	185.975	176.135	196.348	205.128	184.922	218.403	209.604	177.471	178.67	186.216	170.891
160.576	167.376	149.446	172.319	165.986	172.822	178.987	183.866	194.235	226.245	189.796	171.956	163.19	161.118
181.973	164.541	157.978	166.315	174.697	167.585	172.821	179.241	167.135	216.161	207.636	173.531	160.138	160.903
196.365	177.983	155.223	162.76	173.303	164.327	160.917	193.577	164.515	195.227	182.688	201.027	168.444	162.02
191.134	171.57	181.814	165.413	153.474	193.508	171.009	186.362	170.573	186.58	181.411	208.355	192.214	157.69
180.143	163.259	195.342	168.368	162.683	196.657	184.917	177.689	202.991	188.985	177.207	178.818	199.227	161.67
155.85	154.115	167.89	196.583	163.827	166.156	195.488	194.476	204.789	186.693	176.075	177.572	195.793	190.246
158.885	175.894	154.11	202.053	154.582	157.389	179.338	202.826	174.333	185.547	182.247	178.99	167.534	199.661
168.694	192.084	147.751	178.428	174.978	158.325	157.201	188.965	166.149	215.349	206.151	185.721	167.437	205.296
168.194	188.198	153.818	169.734	174.532	158.234	188.941	198.685	164.987	225.202	195.545	206.651	165.028	210.133
153.626	160.743	182.823	161.471	168.629	186.979	174.16	199.682	165.881	211.619	180.816	210.604	174.997	206.373
148.2	174.324	177.093	160.429	175.289	189.707	166.381	187.756	174.241	193.757	174.895	192.492	185.476	176.469
153.477	186.985	167.06	166.557	177.228	207.127	165.842	202.353	162.45	183.895	175.011	175.227	191.229	173.087
174.565	166.141	169.916	197.517	179.641	200.565	181.46	198.959	166.155	186.761	170.648	175.7	166.36	165.095
196.04	152.887	181.322	202.19	177.587	181.059	169.416	188.022	197.502	190.615	195.561	182.835	173.155	164.015
203.695	166.05	178.831	180.837	175.055	167.871	184.832	186.279	206.001	200.939	172.618	204.007	174.361	162.834
203.708	180.794	162.527	172.138	175.828	159.428	194.666	203.562	182.96	211.729	179.546	213.956	189.122	173.176
208.154	178.136	159.259	165.175	199.047	155.747	176.365	193.704	157.993	229.418	180.182	218.106	178.645	191.723
202.883	192.64	172.676	157.859	190.083	154.863	168.038	190.385	165.721	226.818	189.76	182.954	180.725	166.078
199.054	190.214	168.762	186.229	174.763	162.134	161.131	191.247	167.079	197.885	206.994	179.291	197.236	163.378
166.843	180.318	185.069	193.082	167.559	173.533	173.852	188.517	173.503	192.907	187.264	174.484	205.556	161.695
160.929	154.059	176.663	172.566	177.016	188.188	168.653	185.263	203.288	192.843	181.501	192.031	207.781	188.863
181.132	158.743	167.487	161.204	168.593	192.537	183.656	199.674	206.216	213.766	178.9	175.807	201.134	200.832
154.065	178.593	158.369	164.784	173.595	177.516	172.905	203.468	181.849	223.592	193.722	175.944	177.864	189.623
141.858	186.294	170.611	180.49	164.071	156.312	164.316	192.946	146.742	231.43	203.845	168.229	169.25	171.782
151.442	180.307	159.112	196.269	170.25	157.176	175.11	198.817	164.754	217.248	180.189	168.575	166.595	157.801
167.037	181.744	168.614	204.936	185.953	162.947	172.842	194.82	170.903	199.978	177.704	195.596	176.899	157.513
168.7	175.429	191.758	182.75	181.653	192.145	176.477	186.097	167.083	198.504	185.826	208.753	171.434	164.585
150.578	185.838	192.754	178.69	171.631	196.474	179.249	202.526	163.25	197.395	201.2	209.633	167.113	192.451
160.755	188.017	179.985	175.512	179.206	173.77	196.15	193.656	173.921	191.661	187.825	184.452	175.769	197.334
173.811	188.963	165.906	163.805	195.52	164.741	180.015	184.184	159.396	188.434	184.183	177.679	189.564	177.873
166.544	194.518	180.642	174.527	184.553	162.64	171.017	203.528	169.894	193.805	180.807	175.419	171.613	163.233
171.234	178.675	175.038	163.214	175.763	182.881	173.026	194.746	158.918	201.594	187.663	196.201	177.006	159.207
157.684	188.234	169.296	175.271	175.7	166.954	165.253	184.772	168.528	211.375	203.053	203.258	181.905	166.031
168.797	191.303	165.34	170.077	188.54	158.071	165.908	199.56	194.265	208.152	196.152	189.819	183.116	192.534
168.558	187.465	184.123	171.954	190.014	160	171.102	196.175	171.919	221.269	186.496	180.98	204.019	204.385
163.953	184.047	173.788	181.097	186.273	191.812	182.894	199.255	170.597	209.18	203.789	177.674	203.392	202.475
165.1	186.575	179.623	174.838	189.178	182.641	179.828	179.717	167.959	215.777	192.561	193.741	173.056	175.183
172.751	184.453	170.674	201.319	182.394	163.098	189.753	186.631	183.555	217.639	195.932	204.281	177.454	169.393
182.834	193.599	169.792	214.155	188.895	195.001	202.261	180.416	176.502	210.394	211.57	185.399	193.03	172.411
173.285	189.178	194.122	219.582	211.861	213.439	183.885	203.688	169.186	229.424	200.682	200.12	185.656	198.735
174.709	195.554	198.025	231.094	215.127	219.271	175.06	192.221	165.325	234.388	199.11	214.391	182.59	208.677
195.957	196.573	176.682	233.535	224.818	210.189	174.759	208.424	183.222	244.71	200.704	197.715	202.484	199.239
206.111	195.763	170.149	208.834	226.704	192.581	179.943	194.348	213.693	244.957	207.668	184.863	209.387	179.916
217.855	204.657	196.516	188.119	214.197	211.716	178.165	209.605	218.464	244.997	225.728	204.609	210.944	203.756
220.804	192.687	203.56	208.897	183.361	217.429	185.633	203.76	207.873	244.866	210.445	220.559	202.459	211.142
216.168	201.628	205.836	208.43	165.32	216.569	205.762	209.751	180.354	241.089	202.902	228.514	193.7	225.385
208.23	192.847	193.469	188.175	173.959	192.357	210.457	206.546	195.413	243.466	209.316	199.444	189.84	216.31
181.454	189.782	202.299	206.35	193.745	171.775	211.25	207.678	197.301	245.701	221.733	205.112	200.18	211.114
203.799	199.546	201.624	204.206	209.07	180.803	212.501	213.312	178.335	248.688	200.231	223.058	182.761	225.481
203.666	201.607	207.749	186.898	194.061	199.349	187.731	217.788	200.014	240.418	192.424	222.669	194.878	213.605
176.397	202.307	191.48	209.966	170.721	200.423	212.166	218.238	216.434	235.7	196.183	220.726	206.378	204.167
162.497	178.861	178.624	195.61	172.233	184.111	198.037	201.195	220.045	214.873	192.2	202.076	215.802	178.155
159.735	186.449	183.677	207.086	184.596	178.518	215.491	215.211	225.407	197.504	208.41	199.902	218.188	174.189
177.782	200.324	201.896	211.697	201.079	183.495	209.978	218.652	219.453	205.732	213.164	216.687	217.345	164.498
176.806	187.511	203.531	192.777	187.502	184.749	207.835	220.318	219.319	188.862	198.552	225.22	216.488	177.345
189.718	193.397	197.61	184.655	163.785	204.7	216.768	200.248	219.801	189.362	193.722	210.027	222.355	195.998
181.563	174.123	194.229	185.918	167.551	191.462	202.359	195.258	195.225	190.439	201.957	186.949	216.337	187.679
169.215	193.192	177.722	188.011	174.618	181.854	186.597	192.438	173.962	194.713	209.328	185.815	191.408	209.216
172.125	193.298	170.041	212.575	203.92	183.696	190.457	203.112	175.163	222.369	203.42	194.78	183.449	216.569
198.742	198.626	175.428	215.38	208.309	203.5	191.279	217.166	195.492	229.333	210.47	215.675	176.45	220.633
202.268	197.48	196.156	222.958	196.526	207.177	204.082	205.137	179.934	211.105	221.685	222.188	171.369	223.12
191.735	199.628	185.212	224.483	167.051	212.995	187.639	188.581	174.103	226.965	223.681	226.269	170.846	215.951
172.787	193.156	191.958	218.663	173.631	202.795	195.908	200.758	171.293	230.764	219.242	225.582	187.951	206.742
173.619	195.703	184.182	208.628	174.028	182.536	199.856	186.713	170.399	207.797	195.307	220.577	210.002	209.665
178.072	191.358	188.849	186.618	179.97	176.919	177.42	181.077	174.708	197.765	190.419	200.534	218.433	183.651
170.249	191.365	205.712	191.224	189.918	173.194	170.997	208.789	193.268	198.829	187.05	190.005	210.048	172.298
188.749	193.4	200.009	201.687	215.501	176.521	178.524	219.191	174.092	192.276	182.2	190.63	183.17	173.94
155.05	202.068	189.928	217.757	190.597	193.343	169.991	207.249	196.939	195.892	201.888	185.887	180.496	170.137
152.201	195.437	184.41	213.503	164.325	201.307	181	184.861	223.167	209.089	209.982	180.272	173.391	166.781
155.06	186.851	172.801	207.776	173.204	183.701	164.598	194.152	222.848	218.461	198.42	209.784	168.098	179.267
196.167	187.945	174.487	184.46	181.539	173.627	181.392	210.52	229.06	203.631	196.169	219.328	171.379	207.419
211.197	195.244	193.022	187.521	164.953	166.978	168.673	225.914	217.393	208.212	211.918	217.724	180.605	214.655
211.188	185.507	178.146	181.393	165.197	181.075	185.286	222.236	201.639	202.283	222.756	196.05	186.612	213.767
213.186	183.841	170.519	184.61	185.264	168.375	183.391	226.669	181.163	220.699	202.244	187.748	199.222	215.616
215.813	186.474	163.532	178.198	193.019	165.249	172.642	226.012	168.598	215.427	191.367	186.43	182.774	192.231
213.044	177.32	167.962	171.71	171.44	172.243	169.409	212.89	165.082	207.61	186.843	184.521	175.658	175.4
199.048	170.635	163.787	190.098	196.917	165.776	177.377	192.969	170.005	208.992	183.279	179.697	171.705	169.216
181.044	190.874	171.968	182.714	190.05	164.44	170.561	186.338	170.102	198.614	208.152	199.084	170.155	172.251
170.088	182.826	181.998	173.385	176.615	180.268	191.36	181.291	184.063	203.542	202.315	179.093	167.45	162.819
162.959	174.745	170.843	165.022	170.243	186.071	168.157	186.702	172.58	217.952	196.423	179.974	182.522	173.215
156.171	167.503	180.725	170.041	187.456	210.844	182.644	188.802	171.686	200.306	213.927	187.251	168.244	180.486
182.448	185.134	172.687	198.156	172.838	217.491	171.676	183.268	167.705	205.201	221.527	186.448	172.338	201.791
165.601	195.418	178.705	199.013	176.819	199.316	172.609	191.746	181.232	216.294	195.116	212.249	185.745	191.644
154.175	190.111	170.744	216.342	174.033	176.809	196.421	199.008	164.572	217.34	185.281	219.434	202.167	177.273
178.729	197.536	195.837	220.654	193.201	167.512	212.021	197.493	173.274	211.91	187.615	219.951	192.045	172.785
190.022	187.856	190.66	222.488	210.433	182.648	218.241	193.759	172.39	217.668	203.079	202.609	208.786	213.338
175.373	189.616	198.588	218.592	210.418	209.765	223.189	187.263	174.762	213.63	192.159	188.556	219.144	223.022
178.652	196.759	189.655	219.31	190.004	208.341	214.494	197.936	174.892	221.479	202.586	181.522	213.339	214.653
191.558	177.072	173.962	222.59	202.846	200.093	204.103	203.665	177.936	212.403	217.415	178.037	215.064	220.75
165.634	179.993	189.56	219.348	218.566	175.333	197.407	202.153	176.275	202.473	199.102	220.028	216.96	220.949
173.635	190.116	180.83	212.968	219.245	175.233	195.44	215.694	174.185	211.426	188.567	222.021	212.686	222.604
186.516	183.487	178.976	188.835	215.719	162.238	176.004	223.02	196.33	221.236	214.694	215.312	199.482	204.368
201.669	194.937	204.868	177.021	203.74	169.24	173.043	219.264	223.28	230.875	212.505	188.142	175.07	209.577
202.431	182.85	214.075	177.908	184.221	171.601	170.375	206.708	211.424	238.062	189.902	184.456	175.512	212.692
186.945	172.008	212.285	166.56	173.067	162.933	170.723	209.377	174.353	243.144	183.739	183.548	181.19	181.033
160.462	162.402	199.214	168.605	184.447	159.583	184.19	196.059	175.116	234.951	174.841	212.313	169.332	166.564
162.143	157.769	172.347	179.627	159.289	176.987	169.933	184.206	173.493	228.325	193.604	221.236	167.426	170.61
191.358	163.53	165.331	188.169	169.495	186.418	170.281	175.718	207.884	214.762	179.577	215.743	175.827	170.32
205.561	183.024	170.343	168.544	172.428	170.408	174.97	170.876	226.626	204.35	180.474	214.365	193.851	171.484
189.97	190.856	172.863	168.97	167.778	166.412	169.081	188.655	221.715	197.043	175.526	189.1	178.048	161.018
201.505	177.317	186.36	163.463	167.28	165.23	168.802	190.046	191.196	194.13	173.521	184.518	173.024	167.932
208.323	190.404	189.607	178.489	167.247	168.168	190.676	183.578	176.429	192.566	174.859	187.087	172.607	177.658
201.801	206.058	169.602	166.378	174.265	191.233	187.135	188.593	173.019	201.388	182.749	204.262	168.803	204.326
200.243	206.555	181.941	173.64	206.161	192.329	176.095	178.612	198.488	189.565	177.494	218.313	187.318	217.51
163.276	199.947	173.653	197.761	202.54	174.45	188.768	194.219	213.052	223.244	188.923	217.874	177.264	221.938
161.836	184.188	167.698	216.273	187.132	169.605	178.518	193.755	201.758	235.931	207.207	206.078	173.033	221.811
144.161	172.341	160.491	208.084	169.362	168.913	197.939	213.193	179.745	230.981	214.972	184.548	175.941	202.768
165.864	164.639	164.846	186.535	162.882	194.709	191.658	219.767	165.625	208.154	192.24	180.532	182.758	181.034
150.794	168.264	172.154	176.771	160.073	184.29	178.576	223.22	161.156	209.347	182.787	185.843	179.458	172.485
148.047	188.834	179.158	174.63	165.829	172.54	181.122	217.013	167.162	214.998	179.336	182.04	191.892	167.458
156.172	201.982	192.888	175.651	179.638	168.033	177.617	212.421	191.413	204.994	194.842	195.205	204.422	160.337
164.855	177.641	195.696	170.623	200.367	166.879	186.359	184.07	209.852	200.547	181.848	204.579	200.278	170.462
180.724	175.388	177.214	166.165	177.774	165.597	174.054	193.729	188.723	195.736	174.455	204.978	176.629	184.236
194.013	180.525	176.407	183.823	164.959	159.199	165.001	184.134	168.454	205.514	183	217.014	169.766	208.907
176.072	170.263	178.205	205.585	164.21	154.27	182.569	187.443	165.64	229.113	182.331	219.486	173.889	214.959
144.395	180.416	191.468	208.809	168.554	172.081	176.931	192.313	170.774	230.958	175.456	200.077	180.348	218.542
160.575	161.903	177.952	190.069	194.071	190.088	178.164	179.693	200.549	208.668	182.407	182.78	174.15	213.919
186.911	170.979	169.437	170.665	184.848	198.977	179.188	192.972	196.279	203.057	178.187	181.001	175.42	214.744
195.67	192.079	168.325	173.276	166.131	183.856	182.505	183.043	175.008	207.295	172.131	189.739	178.447	195.443
190.752	188.229	184.912	173.286	173.089	171.207	183.874	188.306	179.278	230.044	177.096	203.856	179.562	179.24
152.609	169.273	198.138	186.129	191.238	168.821	187.932	182.045	170.368	221.428	189.342	209.834	162.048	180.372
158.123	180.232	191.627	177.004	197.822	165.379	182.811	175.404	161.873	207.184	213.4	204.913	164.313	172.03
167.093	180.01	171.405	176.181	180.618	185.893	176.002	184.217	156.785	202.408	200.306	185.725	189.038	174.548
159.27	176.031	164.331	190.709	174.807	173.059	171.502	184.107	164.313	201.712	188.152	180.86	214.298	171.575
153.302	183.891	182.585	209.201	172.891	173.279	192.633	182.271	170.856	192.412	177.822	183.009	216.669	169.186
160.955	199.098	201.5	212.642	170.696	163.309	187.484	190.987	172.477	200.47	174.637	180.708	210.001	165.623
166.187	197.523	187.906	189.107	167.008	159.191	177.451	204.098	187.911	207.919	173.64	196.891	184.707	161.147
154.664	175.428	179.024	186.169	171.818	182.832	180.935	187.214	199.908	231.612	193.763	183.588	169.684	176.443
154.036	169.553	172.69	175.014	175.811	204.331	188.03	199.657	178.208	227.772	209.733	182.909	175.556	201.161
153.595	173.941	178.669	174.66	165.779	222.133	181.133	186.422	169.708	210.962	190.809	184.201	182.146	189.734
139.374	198.186	194.407	175.296	171.18	203.817	179.031	187.993	173.174	205.475	185.272	198.871	180.12	176.294
187.098	203.228	184.334	170.768	171.07	178.47	178.432	178.118	168.223	209.012	182.946	208.447	201.168	174.895
190.497	178.478	186.24	189.499	185.549	169.256	188.942	187.636	166.726	203.032	196.991	202.13	202.554	174.558
170.763	165.911	179.575	210.462	206.292	162.835	180.523	180.498	167.247	205.221	198.743	183.6	185.266	177.537
164.429	173.368	177.588	194.745	188.647	190.558	180.839	176.481	179.895	205.86	184.232	188.599	181.44	201.814
166.738	192.798	176.087	177.925	177.097	212.085	174.612	189.923	163.647	213.596	184.083	185.056	177.781	197.668
171.928	203.382	183.357	177.891	189.986	213.581	183.971	189.825	167.525	218.105	209.987	206.351	172.073	169.239
182.764	194.306	198.456	172.906	177.362	175.136	191.113	182.44	173.743	214.776	201.689	212.853	180.888	177.759
151.53	186.796	205.614	173.948	178.857	184.192	184.89	193.642	201.695	215.962	189.611	186.378	178.782	178.909
168.888	181.579	199.537	186.835	183.142	197.304	183.226	201.684	205.723	201.861	203.964	185.314	202.513	192.918

## Sheet: Fig. 2h
YT-FF							YT-AKO
0.798118	0.838741	0.75994	0.717504	0.686909	0.823157	0.830107	0.804116	0.842247	0.789151	0.699531	0.738529	0.721589	0.771018
0.762636	0.844481	0.775165	0.755504	0.681497	0.831647	0.860892	0.773413	0.75764	0.76203	0.699213	0.769406	0.687995	0.771755
0.78797	0.855683	0.811197	0.765121	0.696225	0.806875	0.834032	0.752733	0.715894	0.75813	0.695466	0.773467	0.658144	0.76072
0.843968	0.861999	0.807264	0.738576	0.741303	0.817465	0.825813	0.736494	0.706772	0.774415	0.708777	0.761229	0.63927	0.724373
0.862017	0.869791	0.768368	0.692953	0.783881	0.838295	0.858995	0.749146	0.722205	0.80753	0.755853	0.762634	0.650303	0.699546
0.829927	0.835457	0.756964	0.684922	0.776193	0.817283	0.820539	0.818326	0.710807	0.813672	0.761034	0.744173	0.712053	0.695024
0.844571	0.810385	0.745169	0.703887	0.755605	0.804079	0.818306	0.811017	0.715659	0.829361	0.775349	0.755959	0.764268	0.688349
0.82978	0.805396	0.710104	0.742136	0.753549	0.822403	0.845476	0.807497	0.759652	0.842596	0.750138	0.786395	0.797464	0.690511
0.853505	0.841537	0.77107	0.766476	0.763744	0.848754	0.840401	0.811514	0.79844	0.841681	0.782448	0.797491	0.830523	0.733568
0.857777	0.848146	0.770871	0.7421	0.769879	0.866155	0.839531	0.810974	0.794054	0.848405	0.803143	0.807395	0.830694	0.723235
0.865783	0.86005	0.806946	0.694829	0.785715	0.867768	0.829727	0.824183	0.793506	0.839478	0.814413	0.802103	0.80752	0.706251
0.857665	0.863469	0.806316	0.756948	0.795875	0.857315	0.829331	0.821934	0.812964	0.841981	0.813373	0.804281	0.835081	0.733501
0.861791	0.856248	0.824845	0.783741	0.828804	0.874748	0.819714	0.799311	0.827107	0.831859	0.814278	0.81106	0.830171	0.725008
0.868575	0.853039	0.810296	0.779274	0.819318	0.856052	0.837268	0.816051	0.826384	0.827534	0.81767	0.809675	0.845338	0.770155
0.85465	0.858353	0.8001	0.788906	0.83105	0.881165	0.865477	0.813296	0.818199	0.829645	0.826199	0.81041	0.843649	0.777149
0.854276	0.866223	0.760705	0.792691	0.8278	0.85729	0.859956	0.831711	0.848018	0.837282	0.832253	0.811307	0.858296	0.776361
0.855682	0.866436	0.833979	0.79406	0.816807	0.890951	0.872994	0.823956	0.839661	0.845069	0.840366	0.822486	0.845481	0.783885
0.873289	0.876824	0.84261	0.792285	0.858925	0.887237	0.851744	0.784342	0.845648	0.846178	0.843033	0.814162	0.85271	0.7909
0.869429	0.864833	0.844866	0.785671	0.86007	0.885535	0.86233	0.766143	0.842306	0.843317	0.843704	0.823168	0.863455	0.803488
0.864522	0.856638	0.834857	0.817935	0.839244	0.877575	0.86235	0.79555	0.848337	0.865552	0.830403	0.813592	0.866468	0.800139
0.878196	0.868572	0.833877	0.817962	0.838522	0.880765	0.858977	0.805471	0.834467	0.862621	0.824943	0.81519	0.856753	0.782147
0.858948	0.874744	0.822279	0.822033	0.840844	0.86775	0.858311	0.786068	0.830307	0.848665	0.835906	0.812176	0.852873	0.805877
0.858233	0.8738	0.809826	0.828898	0.837744	0.887007	0.857143	0.774131	0.81971	0.849841	0.833936	0.811075	0.855567	0.793246
0.832162	0.865334	0.820634	0.827372	0.841331	0.901955	0.856507	0.790469	0.828936	0.842587	0.849466	0.818058	0.851529	0.797803
0.867505	0.865164	0.814089	0.831386	0.840289	0.89891	0.86247	0.822667	0.852751	0.853261	0.840305	0.820995	0.86445	0.803419
0.867323	0.853941	0.814396	0.82843	0.840934	0.891616	0.858186	0.814491	0.839767	0.874234	0.842315	0.80991	0.875275	0.7931
0.862597	0.8576	0.805461	0.826488	0.85563	0.887661	0.853506	0.832985	0.831762	0.859606	0.841099	0.797002	0.86653	0.780988
0.861034	0.862071	0.835969	0.833442	0.843311	0.885654	0.849445	0.836436	0.828674	0.860899	0.839885	0.795538	0.859584	0.788604
0.840768	0.849192	0.835471	0.833673	0.84556	0.890128	0.851798	0.839889	0.818582	0.842001	0.843949	0.783246	0.858466	0.803488
0.826247	0.847402	0.842285	0.832774	0.854696	0.887939	0.850481	0.834839	0.825702	0.844893	0.850819	0.798187	0.862391	0.80847
0.837423	0.866603	0.843206	0.834858	0.866581	0.8914	0.846313	0.833773	0.852681	0.856288	0.855657	0.771188	0.859555	0.813739
0.835954	0.849983	0.849135	0.839899	0.882917	0.883776	0.838678	0.836435	0.829963	0.865556	0.8646	0.820145	0.862007	0.810071
0.809288	0.831059	0.852016	0.842662	0.859163	0.882236	0.829074	0.836316	0.847329	0.860384	0.847432	0.813147	0.874246	0.819878
0.841204	0.854274	0.846588	0.831249	0.85526	0.87892	0.8314	0.795433	0.839816	0.868119	0.85048	0.82035	0.859562	0.80626
0.864521	0.87312	0.824785	0.838682	0.862807	0.891349	0.837342	0.764594	0.837011	0.871265	0.853062	0.821038	0.863823	0.810514
0.861209	0.862125	0.831533	0.839207	0.883111	0.911106	0.844924	0.767847	0.836486	0.870807	0.851506	0.814836	0.857498	0.814667
0.850552	0.850432	0.830661	0.836374	0.891162	0.921692	0.823351	0.798577	0.846082	0.867154	0.864294	0.823057	0.846249	0.811056
0.834324	0.863105	0.85034	0.837033	0.899817	0.914293	0.819613	0.79244	0.851901	0.85123	0.856302	0.823608	0.838824	0.816021
0.798532	0.854238	0.847332	0.841252	0.886782	0.904598	0.829207	0.746301	0.849815	0.859246	0.847218	0.810476	0.823449	0.796637
0.802453	0.856949	0.805641	0.837103	0.877883	0.909931	0.829286	0.695182	0.847479	0.859231	0.849097	0.798154	0.83654	0.784832
0.744485	0.858396	0.829767	0.839314	0.857209	0.886349	0.816855	0.710952	0.848398	0.859137	0.84107	0.775109	0.815698	0.760247
0.763196	0.870555	0.811508	0.834223	0.861177	0.918928	0.812569	0.753381	0.840838	0.847627	0.839655	0.759254	0.828309	0.762509
0.817154	0.856622	0.821204	0.810672	0.867181	0.914448	0.795751	0.779574	0.818264	0.847946	0.841809	0.730477	0.836841	0.764173
0.840706	0.849261	0.826352	0.81527	0.87071	0.891078	0.779842	0.754094	0.8019	0.816016	0.849086	0.707844	0.809134	0.778771
0.820573	0.852507	0.811578	0.814438	0.878092	0.899995	0.785414	0.72659	0.779568	0.842881	0.85179	0.687859	0.834366	0.783669
0.852	0.872185	0.813391	0.82214	0.901991	0.869785	0.766639	0.786445	0.813231	0.847473	0.837209	0.712439	0.854552	0.800432
0.841226	0.875352	0.832384	0.842656	0.865154	0.879284	0.797317	0.808211	0.824965	0.847762	0.820371	0.743654	0.843584	0.81158
0.831341	0.853737	0.810699	0.844697	0.852625	0.881547	0.825848	0.804682	0.832755	0.854008	0.827977	0.779699	0.840789	0.813392
0.827789	0.854088	0.787016	0.840428	0.835714	0.880385	0.834723	0.796812	0.823804	0.854331	0.831021	0.786377	0.836124	0.812323
0.803421	0.855584	0.777255	0.825743	0.865581	0.888154	0.839379	0.778828	0.818101	0.843243	0.83487	0.807677	0.839856	0.791822
0.838389	0.844289	0.743368	0.815442	0.882913	0.877505	0.819228	0.790711	0.816468	0.827299	0.845979	0.799083	0.85827	0.7957
0.837307	0.806512	0.756893	0.804453	0.875147	0.863269	0.823038	0.780502	0.811509	0.807069	0.839215	0.810125	0.855256	0.796083
0.834899	0.845831	0.77473	0.797962	0.858585	0.856463	0.843753	0.738734	0.849197	0.776187	0.830954	0.795505	0.856954	0.813114
0.825053	0.836708	0.811378	0.817611	0.858916	0.887815	0.80011	0.695886	0.846129	0.76064	0.827286	0.822274	0.843103	0.820936
0.854038	0.841304	0.813356	0.795861	0.846598	0.826309	0.821515	0.676614	0.844989	0.794565	0.799776	0.799501	0.848235	0.796342
0.866638	0.818632	0.831633	0.806823	0.851383	0.816242	0.813738	0.726137	0.834617	0.80328	0.793772	0.808662	0.823275	0.814475
0.851099	0.786947	0.826969	0.811568	0.861299	0.818728	0.835496	0.76538	0.840993	0.782711	0.757718	0.793274	0.81776	0.80099
0.807317	0.732826	0.807105	0.81594	0.856299	0.801867	0.834218	0.765047	0.839713	0.809471	0.760436	0.778623	0.836115	0.8094
0.80123	0.692151	0.801941	0.822566	0.87895	0.844379	0.84061	0.76241	0.844019	0.809542	0.761153	0.793475	0.838408	0.812743
0.753362	0.687141	0.775205	0.803832	0.855721	0.848389	0.832061	0.705871	0.834907	0.780062	0.796272	0.772966	0.8266	0.823008
0.713591	0.694089	0.763394	0.792855	0.84207	0.848605	0.846041	0.670889	0.833556	0.778205	0.781209	0.79203	0.818977	0.81399
0.781721	0.74017	0.726351	0.754686	0.8224	0.790231	0.840095	0.669239	0.821813	0.750793	0.770097	0.784705	0.789191	0.820767
0.839005	0.797076	0.771737	0.737948	0.806069	0.712753	0.794257	0.667544	0.79319	0.747987	0.718948	0.789083	0.763018	0.810723
0.832751	0.812331	0.799276	0.734917	0.803082	0.656564	0.812048	0.661586	0.781232	0.795323	0.690057	0.789577	0.755554	0.8026
0.794295	0.805996	0.808915	0.757634	0.795644	0.694691	0.824456	0.68866	0.755781	0.797127	0.690883	0.761608	0.79346	0.78306
0.801814	0.805694	0.77089	0.78684	0.829741	0.720369	0.820909	0.753065	0.739512	0.785608	0.680868	0.746369	0.809561	0.79475
0.756443	0.75641	0.735624	0.793006	0.818833	0.776033	0.793792	0.777201	0.754771	0.743665	0.683247	0.706745	0.798355	0.762153
0.783728	0.706035	0.698151	0.782898	0.815161	0.770648	0.780535	0.743897	0.774795	0.695679	0.680636	0.696968	0.757297	0.762651
0.808657	0.687108	0.694951	0.76462	0.795479	0.719156	0.750545	0.706639	0.748074	0.679994	0.719508	0.66014	0.728108	0.760744
0.81351	0.679184	0.746921	0.736048	0.761336	0.667974	0.746825	0.698731	0.733365	0.730432	0.739262	0.653278	0.720251	0.759886
0.807675	0.68003	0.759252	0.769936	0.735951	0.666709	0.747797	0.694424	0.709577	0.786898	0.746525	0.643296	0.716183	0.774067
0.784554	0.668758	0.813974	0.753463	0.770802	0.678029	0.750104	0.726477	0.701563	0.794886	0.706067	0.662271	0.732426	0.794656
0.732868	0.717772	0.799695	0.75152	0.805767	0.706063	0.744125	0.737375	0.699504	0.760547	0.671734	0.669038	0.782112	0.787968
0.696977	0.725372	0.773709	0.78524	0.810411	0.783334	0.745426	0.701617	0.72575	0.69317	0.686887	0.706095	0.797313	0.794245
0.703838	0.766176	0.772052	0.785204	0.805703	0.828757	0.730418	0.700564	0.781376	0.689894	0.737643	0.743738	0.783276	0.808394
0.69166	0.777642	0.714979	0.740118	0.779193	0.824742	0.73544	0.684598	0.78065	0.745865	0.72267	0.750325	0.749715	0.796591
0.746656	0.748177	0.683758	0.701294	0.762616	0.80735	0.765366	0.66726	0.797242	0.752774	0.709929	0.720312	0.704125	0.781433
0.774649	0.700634	0.691861	0.682674	0.725505	0.770428	0.761638	0.674081	0.797202	0.694478	0.653484	0.675086	0.702616	0.780771
0.792211	0.674484	0.74688	0.714694	0.75575	0.754129	0.739019	0.665918	0.774985	0.690325	0.655779	0.651648	0.696328	0.770576
0.765679	0.680066	0.803545	0.739552	0.773943	0.750496	0.724805	0.668617	0.751432	0.734044	0.660227	0.647391	0.741599	0.770651
0.737783	0.674604	0.818621	0.751609	0.820549	0.752822	0.690551	0.7261	0.71311	0.763597	0.681612	0.630012	0.747585	0.768739
0.711713	0.707416	0.785433	0.742165	0.832567	0.825807	0.745588	0.765385	0.697831	0.781972	0.755494	0.637852	0.707176	0.753638
0.704523	0.705728	0.768745	0.721892	0.829199	0.840698	0.732618	0.776862	0.689543	0.816764	0.780056	0.633781	0.676925	0.732306
0.726079	0.744525	0.734667	0.69243	0.806765	0.805023	0.722654	0.755541	0.680803	0.806343	0.748982	0.639055	0.650515	0.717204
0.782229	0.766853	0.740949	0.69216	0.772846	0.777641	0.695519	0.725371	0.671828	0.793173	0.719663	0.63302	0.667114	0.742107
0.811458	0.75613	0.777777	0.688037	0.788771	0.742909	0.654217	0.706734	0.715816	0.764055	0.698439	0.62516	0.672687	0.742042
0.766895	0.734427	0.766124	0.72817	0.80107	0.73486	0.663096	0.691645	0.746723	0.712901	0.666037	0.625511	0.66336	0.768613
0.731258	0.737678	0.785594	0.715407	0.817702	0.732325	0.641807	0.698357	0.737756	0.706108	0.655245	0.655808	0.665566	0.765891
0.704819	0.710931	0.821062	0.752329	0.824161	0.767701	0.679463	0.687867	0.718296	0.684585	0.68475	0.65088	0.650764	0.77155
0.7227	0.705184	0.824687	0.763338	0.82077	0.773338	0.660185	0.672865	0.71204	0.685762	0.681086	0.675328	0.692105	0.751775
0.716445	0.747297	0.807764	0.731091	0.806409	0.76312	0.667927	0.73586	0.713716	0.710624	0.750792	0.741585	0.673795	0.750759
0.704534	0.753175	0.757655	0.671965	0.789679	0.722691	0.680342	0.777903	0.726651	0.729244	0.789881	0.762758	0.714017	0.717827
0.749701	0.78631	0.757972	0.659977	0.759851	0.721072	0.739368	0.777442	0.693544	0.730469	0.776288	0.717483	0.791126	0.729154
0.778525	0.748028	0.744054	0.702499	0.813387	0.699038	0.768656	0.76956	0.690109	0.684073	0.790106	0.66734	0.792379	0.708309
0.752113	0.748085	0.724822	0.722216	0.811076	0.693062	0.765755	0.729121	0.685275	0.675887	0.761504	0.649444	0.772703	0.710651
0.763235	0.802399	0.726477	0.738644	0.786818	0.66075	0.726448	0.716101	0.677416	0.648742	0.751723	0.627674	0.739664	0.723066
0.761327	0.843861	0.754767	0.748442	0.724046	0.705683	0.697462	0.712367	0.68883	0.679366	0.757354	0.646806	0.720328	0.731066
0.711802	0.816466	0.747827	0.730484	0.721569	0.727289	0.69021	0.694593	0.678114	0.691647	0.730119	0.616023	0.717668	0.764567
0.688902	0.77299	0.770228	0.736022	0.751471	0.769411	0.688126	0.732207	0.70617	0.684692	0.721869	0.630994	0.702249	0.772232
0.749063	0.729583	0.743522	0.693786	0.813924	0.77079	0.727034	0.716981	0.712933	0.672168	0.682452	0.625155	0.712675	0.750509
0.753849	0.743741	0.734269	0.685838	0.820275	0.724631	0.728623	0.701409	0.754821	0.699047	0.671396	0.646116	0.703675	0.723794
0.724725	0.800576	0.735409	0.674918	0.796765	0.689693	0.748009	0.710988	0.793898	0.735423	0.659748	0.650541	0.678431	0.711727
0.750745	0.790973	0.750413	0.737533	0.746668	0.676552	0.729137	0.755325	0.803057	0.735447	0.675615	0.670932	0.675195	0.663564
0.742169	0.798522	0.73659	0.752232	0.767446	0.669763	0.717892	0.782408	0.787133	0.710761	0.724771	0.749213	0.720944	0.703665
0.774868	0.76718	0.799179	0.767842	0.787303	0.740324	0.74237	0.792033	0.723939	0.738473	0.749729	0.767209	0.735912	0.730135
0.790848	0.777934	0.807085	0.744359	0.806735	0.799885	0.777667	0.837349	0.721862	0.767819	0.776821	0.75622	0.765826	0.763239
0.810117	0.799053	0.802715	0.742924	0.781699	0.7754	0.787065	0.819348	0.697764	0.759391	0.794904	0.776055	0.746847	0.719705
0.831831	0.82776	0.792529	0.72174	0.771417	0.815586	0.797415	0.808219	0.7028	0.749659	0.777817	0.778833	0.74543	0.692817
0.835057	0.841798	0.821631	0.759888	0.795123	0.830802	0.805443	0.830739	0.70643	0.767095	0.791743	0.781187	0.771615	0.716003
0.859651	0.850537	0.846148	0.771341	0.800552	0.819162	0.813952	0.84271	0.766048	0.770328	0.790186	0.780264	0.758753	0.708694	Red region part
0.858378	0.845729	0.851736	0.7736	0.802004	0.809469	0.811463	0.838839	0.787999	0.768206	0.789815	0.779839	0.770214	0.712973	Two-way ANOVA	p value=0.015
0.857905	0.843407	0.85078	0.768445	0.807258	0.829338	0.82021	0.834321	0.794527	0.77728	0.784931	0.779758	0.776362	0.742434
0.861397	0.859957	0.845819	0.769936	0.809813	0.833724	0.820887	0.831008	0.818191	0.785234	0.786492	0.78767	0.776028	0.753179
0.85882	0.856356	0.835678	0.769259	0.801687	0.840192	0.813136	0.800873	0.830854	0.797195	0.79186	0.781213	0.776122	0.760303
0.861001	0.849937	0.829779	0.767268	0.817701	0.83138	0.822052	0.802191	0.826286	0.802247	0.800249	0.77395	0.769672	0.757845
0.858432	0.848442	0.829685	0.775526	0.808931	0.827289	0.81546	0.826957	0.81886	0.804273	0.798351	0.765664	0.767551	0.753915
0.853935	0.840084	0.816664	0.770203	0.808921	0.826137	0.810922	0.828974	0.81997	0.801505	0.797042	0.780615	0.753198	0.755503
0.840259	0.831665	0.804383	0.778113	0.810125	0.838632	0.81775	0.823824	0.811573	0.802552	0.794571	0.792873	0.729783	0.742444
0.84083	0.840086	0.795054	0.785561	0.816883	0.843422	0.806711	0.828576	0.803516	0.805656	0.794754	0.797967	0.719503	0.722365
0.84145	0.834687	0.795617	0.782663	0.810149	0.836961	0.810052	0.822588	0.791552	0.813855	0.797345	0.796143	0.708842	0.719296
0.850204	0.838598	0.814085	0.777111	0.818448	0.834665	0.803567	0.820081	0.788224	0.809972	0.804196	0.794588	0.747121	0.740906
0.839917	0.836397	0.817505	0.774236	0.810917	0.839412	0.820166	0.817788	0.779063	0.818759	0.80118	0.78845	0.771349	0.74142
0.844402	0.849934	0.826092	0.762202	0.819612	0.83525	0.823392	0.815314	0.770722	0.818018	0.79647	0.789455	0.785039	0.748175
0.855491	0.84241	0.805319	0.770684	0.814181	0.834056	0.815744	0.809382	0.759823	0.81437	0.798897	0.791503	0.779683	0.744842
0.854448	0.826538	0.789181	0.789179	0.814307	0.835138	0.828167	0.806907	0.759267	0.806231	0.797369	0.788091	0.782742	0.756775
0.8439	0.818969	0.79909	0.791134	0.82437	0.832884	0.818513	0.801876	0.758106	0.797427	0.805705	0.782235	0.779256	0.762569
0.835141	0.811048	0.803481	0.794507	0.818943	0.817107	0.824458	0.786013	0.766581	0.791783	0.794665	0.773249	0.779866	0.756998
0.835552	0.827371	0.810148	0.790489	0.809262	0.81489	0.820086	0.774211	0.7952	0.801174	0.79634	0.76387	0.786233	0.766531
0.855565	0.828745	0.811682	0.791148	0.805011	0.825176	0.814997	0.763015	0.802093	0.799182	0.784332	0.756228	0.773734	0.77949
0.850549	0.822387	0.815247	0.792463	0.798018	0.830064	0.814365	0.743797	0.803874	0.810594	0.778963	0.740822	0.774904	0.777394
0.852364	0.829511	0.829016	0.788876	0.795206	0.821861	0.811208	0.75191	0.807177	0.810771	0.775525	0.749959	0.794814	0.764151
0.853086	0.829769	0.825531	0.784352	0.793202	0.810365	0.809379	0.756356	0.809776	0.80813	0.791049	0.73766	0.794215	0.770681
0.848733	0.845391	0.823844	0.785413	0.785225	0.815519	0.805944	0.786545	0.807649	0.801258	0.792354	0.724014	0.792772	0.753296
0.829235	0.826199	0.828229	0.775466	0.787228	0.81944	0.796182	0.801012	0.795032	0.776922	0.791866	0.714431	0.777594	0.772111
0.830794	0.828939	0.822894	0.793066	0.786212	0.816452	0.781039	0.810452	0.791533	0.762451	0.776251	0.72102	0.771256	0.785758
0.834508	0.823291	0.82288	0.795759	0.791981	0.821155	0.772136	0.805041	0.781638	0.754615	0.774394	0.701958	0.746852	0.783748
0.841693	0.834409	0.814122	0.782405	0.785772	0.814454	0.770167	0.808892	0.778904	0.748835	0.760682	0.693025	0.725725	0.781454
0.820929	0.816918	0.808555	0.75971	0.778132	0.802755	0.759217	0.778083	0.773328	0.756604	0.755774	0.714447	0.716034	0.768732
0.825275	0.81594	0.819966	0.728706	0.78203	0.798056	0.772849	0.760708	0.765163	0.736923	0.762497	0.759346	0.689009	0.745021
0.813744	0.821626	0.829989	0.709417	0.772482	0.766101	0.770464	0.737539	0.762044	0.724566	0.751147	0.769891	0.678981	0.735673
0.810539	0.80777	0.811921	0.695086	0.754438	0.736484	0.786836	0.733008	0.758465	0.738814	0.742523	0.769019	0.687525	0.745213
0.8088	0.800209	0.810935	0.690145	0.760051	0.724245	0.77987	0.727766	0.769491	0.770879	0.748673	0.765051	0.724118	0.755797
0.815567	0.821444	0.816364	0.69788	0.763551	0.717869	0.783302	0.714478	0.799029	0.775125	0.719452	0.742264	0.748048	0.741559
0.813699	0.808936	0.820156	0.707925	0.778598	0.775616	0.772176	0.753564	0.792615	0.776647	0.699149	0.738705	0.733315	0.725649
0.826327	0.794124	0.800206	0.722015	0.775889	0.791956	0.754334	0.776568	0.777813	0.770125	0.69402	0.708499	0.726612	0.706038
0.828663	0.788601	0.802645	0.709872	0.760901	0.807698	0.748284	0.760445	0.762465	0.763264	0.666383	0.709567	0.701415	0.686838
0.794163	0.784433	0.787403	0.716941	0.737149	0.798484	0.728899	0.754298	0.750623	0.778932	0.658113	0.692506	0.68434	0.709678
0.777818	0.785081	0.806547	0.751867	0.760354	0.800494	0.760137	0.753686	0.75869	0.775471	0.637618	0.673586	0.678084	0.743882
0.754483	0.78331	0.829425	0.744264	0.761993	0.790513	0.766814	0.766072	0.777769	0.754387	0.620248	0.659873	0.66179	0.751613
0.751069	0.772372	0.82236	0.725196	0.760161	0.789203	0.749998	0.76374	0.775048	0.778576	0.617413	0.655125	0.65508	0.750968
0.746647	0.787187	0.831666	0.731828	0.749633	0.756749	0.73783	0.748693	0.757745	0.79363	0.662137	0.67482	0.656533	0.767493
0.790619	0.80977	0.829114	0.742422	0.771616	0.789267	0.743429	0.758234	0.760739	0.804394	0.714803	0.727465	0.709967	0.772397
0.784716	0.809937	0.829986	0.751581	0.78271	0.805449	0.758365	0.772617	0.762045	0.802755	0.74497	0.758456	0.739122	0.77331
0.761398	0.804073	0.831386	0.73569	0.790417	0.806348	0.757222	0.77039	0.746571	0.78742	0.763893	0.780643	0.746771	0.787806
0.773555	0.809555	0.829535	0.726471	0.803168	0.797239	0.759247	0.753154	0.743649	0.780081	0.759041	0.780326	0.736375	0.773292
0.803257	0.799175	0.842251	0.712532	0.807188	0.784557	0.729246	0.764176	0.749146	0.784167	0.761412	0.773661	0.721847	0.771547
0.815614	0.795716	0.846102	0.713603	0.811574	0.760163	0.715438	0.797967	0.765073	0.798987	0.744304	0.766645	0.726186	0.758158
0.81567	0.774166	0.828528	0.752219	0.812039	0.759415	0.743064	0.805313	0.76743	0.780518	0.75286	0.751891	0.765424	0.76116
0.831611	0.745231	0.82863	0.77647	0.81339	0.793413	0.758016	0.8099	0.753075	0.762254	0.771094	0.735756	0.783738	0.75756
0.81796	0.76819	0.838225	0.783563	0.817244	0.800622	0.756073	0.801552	0.752078	0.748303	0.756678	0.753989	0.773447	0.776749
0.819649	0.799363	0.835841	0.772058	0.813221	0.775227	0.756072	0.777026	0.795234	0.76247	0.747779	0.779411	0.7645	0.789352
0.83807	0.790618	0.81458	0.765575	0.808854	0.758971	0.782899	0.746401	0.788294	0.766368	0.745382	0.78924	0.752323	0.78851
0.850961	0.811128	0.821589	0.748958	0.812949	0.733472	0.787302	0.737958	0.789692	0.754978	0.729542	0.79855	0.743472	0.77809
0.854772	0.801595	0.832962	0.757169	0.810571	0.712642	0.758941	0.752222	0.789613	0.751313	0.726689	0.789021	0.760767	0.749397
0.857108	0.819992	0.827402	0.765429	0.798452	0.751466	0.732847	0.791763	0.798737	0.725451	0.73449	0.786684	0.792028	0.750273
0.855969	0.823532	0.828625	0.773213	0.809521	0.787225	0.715866	0.803099	0.817128	0.718029	0.764162	0.788966	0.794069	0.749666
0.843642	0.830819	0.823943	0.792821	0.813983	0.790724	0.734689	0.807695	0.822917	0.747434	0.767097	0.743648	0.798541	0.751761
0.839515	0.825885	0.816384	0.787594	0.809501	0.770161	0.768791	0.803296	0.811555	0.75473	0.757926	0.771779	0.799472	0.745137
0.833127	0.823576	0.809112	0.778194	0.797068	0.759374	0.759377	0.789807	0.815751	0.747203	0.765932	0.786084	0.805066	0.768448
0.849039	0.811543	0.795017	0.761319	0.77947	0.735635	0.758689	0.791305	0.818125	0.737716	0.749827	0.77804	0.79892	0.787177
0.85873	0.818809	0.781328	0.731067	0.769533	0.702832	0.751053	0.77496	0.78467	0.722377	0.772481	0.758724	0.793613	0.764395
0.862591	0.821582	0.795974	0.724515	0.748456	0.697445	0.742518	0.77918	0.769055	0.748992	0.789778	0.73011	0.776081	0.772838
0.846461	0.808582	0.814451	0.733696	0.732666	0.726052	0.748157	0.780621	0.749138	0.779	0.769905	0.710292	0.76613	0.764601
0.841933	0.80437	0.799114	0.75416	0.768504	0.733022	0.783392	0.780194	0.748995	0.776111	0.768622	0.742087	0.772815	0.738596
0.813209	0.792633	0.802395	0.77158	0.770959	0.718936	0.770419	0.75407	0.769414	0.751422	0.754773	0.772125	0.770552	0.738092
0.811769	0.806633	0.785215	0.768339	0.777626	0.772112	0.783189	0.773667	0.80973	0.750598	0.759167	0.783094	0.742888	0.710299
0.818644	0.820601	0.774105	0.77088	0.784793	0.770862	0.759215	0.773579	0.815601	0.725057	0.790416	0.789214	0.718875	0.689898
0.823632	0.792509	0.797806	0.761013	0.796705	0.766872	0.742374	0.784888	0.80803	0.723558	0.799202	0.798334	0.703699	0.68122
0.824018	0.783558	0.801378	0.759202	0.793601	0.755744	0.741246	0.808705	0.780955	0.745547	0.791732	0.791292	0.724765	0.719319
0.814374	0.806834	0.815476	0.747082	0.774606	0.748133	0.771102	0.794956	0.74118	0.764356	0.788238	0.78816	0.761978	0.758215
0.814408	0.808215	0.806564	0.777619	0.772435	0.766751	0.786248	0.800495	0.725285	0.773165	0.781487	0.782863	0.772326	0.773155
0.834585	0.792142	0.829214	0.781054	0.785776	0.797072	0.790222	0.784718	0.752935	0.770307	0.784899	0.769569	0.760489	0.778235
0.85207	0.793766	0.818544	0.774994	0.787193	0.794245	0.792288	0.790426	0.786368	0.764923	0.796499	0.750484	0.733942	0.778867
0.857697	0.788549	0.820026	0.764545	0.798362	0.787114	0.803655	0.806471	0.775365	0.768885	0.80615	0.739131	0.708176	0.769606
0.864858	0.811911	0.807719	0.759003	0.797666	0.762931	0.809087	0.804072	0.764815	0.757337	0.804041	0.735328	0.708753	0.775934
0.867067	0.836805	0.82306	0.772815	0.798312	0.792032	0.802776	0.810728	0.747472	0.740878	0.791196	0.746849	0.723235	0.775461
0.86345	0.849319	0.794272	0.785252	0.78919	0.814863	0.79029	0.80623	0.742491	0.765076	0.790096	0.744981	0.773419	0.762258
0.848116	0.843381	0.823966	0.78738	0.78382	0.805857	0.774254	0.815801	0.751853	0.781969	0.791336	0.726979	0.775844	0.762461
0.827347	0.821325	0.827784	0.794605	0.788806	0.808195	0.77007	0.797016	0.79593	0.798129	0.795245	0.727257	0.773706	0.7572
0.836086	0.815295	0.825639	0.790007	0.803497	0.805959	0.787751	0.796295	0.811105	0.792945	0.78774	0.76998	0.774666	0.757099
0.827927	0.809113	0.829107	0.793681	0.806143	0.816161	0.79831	0.802875	0.816492	0.795068	0.796248	0.783686	0.782293	0.764813
0.821392	0.82628	0.825237	0.770008	0.806089	0.821773	0.794784	0.823763	0.824548	0.778679	0.792935	0.771902	0.754679	0.761506
0.812991	0.826207	0.82427	0.766253	0.807384	0.826755	0.780563	0.823821	0.818308	0.777876	0.76571	0.778665	0.743474	0.753761
0.805965	0.842993	0.825351	0.77403	0.799087	0.821603	0.772476	0.833655	0.819644	0.77898	0.773259	0.752392	0.745996	0.777056
0.802582	0.842856	0.835553	0.777974	0.79023	0.801484	0.792472	0.835485	0.808566	0.784614	0.792491	0.746606	0.753312	0.78458
0.830116	0.851419	0.831208	0.773782	0.800432	0.807135	0.811629	0.823961	0.805373	0.774931	0.806388	0.761823	0.785429	0.77529
0.813911	0.843918	0.830999	0.770426	0.806519	0.821553	0.801573	0.818636	0.79469	0.772902	0.785344	0.777565	0.796929	0.76221
0.829762	0.850002	0.811145	0.773052	0.8059	0.822999	0.818327	0.813213	0.782262	0.794718	0.790407	0.781491	0.784636	0.758345
0.827321	0.848324	0.827872	0.763501	0.81159	0.805147	0.81176	0.805545	0.80705	0.762588	0.787093	0.779972	0.781628	0.742855
0.840299	0.855283	0.825858	0.763969	0.816233	0.780576	0.808271	0.823093	0.815434	0.766641	0.796588	0.755048	0.772022	0.747747
0.840713	0.85719	0.829252	0.773358	0.811288	0.744884	0.801417	0.8308	0.808466	0.77381	0.801354	0.753802	0.769671	0.766617
0.852323	0.860271	0.816501	0.774276	0.816629	0.781046	0.792462	0.845482	0.805157	0.77154	0.789907	0.748595	0.767396	0.773072
0.848955	0.862755	0.836978	0.766919	0.791821	0.799681	0.806052	0.838873	0.784671	0.787248	0.777665	0.759416	0.760585	0.759043
0.851623	0.860075	0.835544	0.77507	0.783581	0.807526	0.809297	0.838553	0.797449	0.798061	0.772964	0.78471	0.78513	0.741807
0.848516	0.867582	0.84365	0.776972	0.792423	0.798239	0.817066	0.837431	0.829759	0.775115	0.769549	0.78706	0.801691	0.751955
0.858006	0.850613	0.836359	0.773995	0.791887	0.757822	0.785402	0.835577	0.831431	0.740884	0.786407	0.779998	0.804293	0.775642
0.86347	0.860982	0.813898	0.781321	0.800508	0.77316	0.787966	0.835701	0.833035	0.733815	0.784468	0.77768	0.809641	0.775049
0.853055	0.856116	0.817147	0.802976	0.80945	0.800692	0.806299	0.837977	0.823324	0.749575	0.785284	0.781179	0.805201	0.766503
0.856415	0.865357	0.828226	0.80565	0.804936	0.800649	0.808011	0.843334	0.828356	0.757152	0.793209	0.788968	0.794734	0.760583
0.855389	0.857943	0.826494	0.808707	0.806397	0.827403	0.820224	0.835974	0.821246	0.770399	0.804864	0.803461	0.793307	0.735729
0.869484	0.867861	0.818363	0.802417	0.818059	0.840567	0.825172	0.839833	0.843505	0.792986	0.797856	0.797785	0.795351	0.722189
0.870443	0.865102	0.838136	0.808795	0.803508	0.836555	0.816137	0.842876	0.838815	0.80201	0.804001	0.808522	0.810686	0.72491
0.869905	0.865184	0.847677	0.803706	0.795438	0.84211	0.816088	0.858712	0.8482	0.808481	0.810778	0.815604	0.820992	0.757833
0.871714	0.859435	0.851746	0.805861	0.801321	0.840985	0.819594	0.843151	0.852539	0.800323	0.809253	0.818195	0.820885	0.779452
0.868543	0.865039	0.840818	0.806028	0.809295	0.834222	0.819813	0.842943	0.861026	0.800371	0.814191	0.814842	0.826464	0.789002
0.86878	0.861775	0.850194	0.80826	0.823498	0.817686	0.82545	0.846773	0.856808	0.816848	0.815038	0.817168	0.829808	0.794133
0.868075	0.858223	0.849238	0.8062	0.82068	0.815911	0.812878	0.839509	0.858476	0.80702	0.821046	0.805814	0.81852	0.793142
0.869093	0.86198	0.842581	0.808348	0.831836	0.853518	0.80866	0.847698	0.858383	0.81989	0.828981	0.819976	0.819315	0.792817
0.849791	0.855626	0.842128	0.789798	0.832879	0.833593	0.796072	0.84047	0.852773	0.815791	0.818986	0.819001	0.817897	0.799103
0.849856	0.854104	0.838323	0.770633	0.824639	0.824056	0.80263	0.844391	0.851189	0.813664	0.817576	0.799615	0.815552	0.802392
0.85186	0.853578	0.854026	0.782405	0.819231	0.831018	0.807316	0.841544	0.837503	0.820984	0.81869	0.80281	0.812933	0.787373
0.855085	0.858398	0.858077	0.802027	0.818629	0.852331	0.800926	0.851156	0.843326	0.822886	0.82891	0.796068	0.808111	0.780282
0.864436	0.85376	0.857285	0.795998	0.805916	0.850152	0.795181	0.841301	0.839083	0.817898	0.823748	0.800144	0.796137	0.787552
0.868643	0.858465	0.852198	0.782369	0.813458	0.85519	0.803254	0.831953	0.854188	0.820473	0.813744	0.812244	0.772993	0.794988
0.856725	0.852459	0.852445	0.783889	0.812341	0.849112	0.810055	0.813722	0.853696	0.815926	0.809409	0.810867	0.759745	0.796035
0.85793	0.844543	0.843289	0.782032	0.811766	0.847869	0.813916	0.792793	0.855134	0.79553	0.811474	0.825753	0.758131	0.801674
0.860372	0.856867	0.831236	0.799095	0.807131	0.827351	0.808527	0.765568	0.852689	0.797194	0.804154	0.820792	0.776894	0.804188
0.868185	0.850833	0.826281	0.796231	0.810413	0.818672	0.792601	0.761164	0.837991	0.790604	0.814902	0.820197	0.788856	0.801512
0.874362	0.847706	0.809948	0.798543	0.813571	0.803234	0.759354	0.78104	0.810464	0.781405	0.816298	0.818561	0.801949	0.790966
0.871221	0.856767	0.813335	0.806693	0.812858	0.777001	0.745194	0.801879	0.818918	0.779067	0.822297	0.817692	0.809408	0.799108
0.867532	0.85719	0.831156	0.81337	0.81749	0.786557	0.763992	0.788459	0.838021	0.77196	0.820744	0.814738	0.802047	0.80711
0.864993	0.859801	0.838093	0.812364	0.813745	0.821375	0.793015	0.81472	0.83857	0.788038	0.822013	0.812648	0.795119	0.795399
0.868094	0.855443	0.834289	0.809478	0.810748	0.832751	0.80475	0.831441	0.834491	0.808074	0.810292	0.800416	0.781249	0.799653
0.870838	0.857628	0.843235	0.803208	0.799114	0.841086	0.809284	0.827693	0.818016	0.809748	0.809459	0.792321	0.771032	0.807516
0.877657	0.847105	0.84193	0.794609	0.795509	0.835872	0.791007	0.824682	0.796794	0.802421	0.802214	0.785866	0.742451	0.801817
0.877268	0.846839	0.834958	0.769456	0.791197	0.829678	0.803968	0.828774	0.78572	0.798414	0.794851	0.761331	0.731113	0.779113
0.857283	0.837013	0.831871	0.751389	0.777365	0.815409	0.780172	0.827238	0.780504	0.784548	0.784015	0.739711	0.716363	0.788651
0.845613	0.806654	0.825127	0.722798	0.769207	0.786651	0.788877	0.800863	0.809955	0.785831	0.794003	0.723442	0.763439	0.782132
0.847788	0.806128	0.824283	0.70154	0.754456	0.774903	0.793326	0.784277	0.822618	0.76953	0.80218	0.712344	0.769321	0.793565
0.861854	0.835775	0.826571	0.72515	0.767338	0.804687	0.783586	0.779347	0.818352	0.762177	0.807256	0.752334	0.760643	0.794043
0.86251	0.834735	0.815549	0.735706	0.760005	0.811665	0.782839	0.781058	0.815113	0.756897	0.804983	0.787651	0.742072	0.782819
0.870807	0.826796	0.807734	0.737526	0.752636	0.79392	0.763097	0.743591	0.81027	0.784042	0.80042	0.802779	0.714388	0.778636
0.870125	0.828561	0.815158	0.738208	0.746641	0.764099	0.746184	0.729941	0.778964	0.774133	0.79943	0.790826	0.696567	0.761835
0.863887	0.813224	0.804203	0.710904	0.729553	0.740728	0.717164	0.734545	0.792811	0.771532	0.784194	0.781101	0.694371	0.776267
0.864146	0.803403	0.762356	0.721342	0.745313	0.784092	0.69562	0.732592	0.818142	0.756631	0.762987	0.768673	0.665149	0.779306
0.844657	0.78221	0.745571	0.731925	0.747472	0.803636	0.694108	0.74217	0.830147	0.730193	0.751255	0.745851	0.644435	0.7757
0.821944	0.794808	0.760403	0.724094	0.740684	0.807731	0.666348	0.726881	0.802979	0.705642	0.759008	0.716479	0.627242	0.774972
0.797892	0.789205	0.783252	0.697657	0.760959	0.774375	0.66953	0.725111	0.792038	0.7058	0.778257	0.688613	0.619718	0.755552
0.810153	0.772339	0.783891	0.689977	0.783099	0.751193	0.712619	0.756358	0.771766	0.695537	0.759331	0.663371	0.608951	0.760598
0.805252	0.766174	0.796323	0.720319	0.799656	0.772055	0.745353	0.769786	0.754781	0.689934	0.737135	0.694848	0.614297	0.757963
0.799473	0.776971	0.809625	0.7313	0.778914	0.735811	0.753367	0.785666	0.753885	0.694715	0.73746	0.741221	0.623459	0.782157
0.800332	0.798519	0.811591	0.758203	0.783075	0.690401	0.746475	0.790354	0.793124	0.74298	0.776326	0.761704	0.677634	0.772668
0.795992	0.814853	0.795662	0.783289	0.793823	0.740299	0.779043	0.796042	0.808649	0.757976	0.797292	0.749807	0.725916	0.784485
0.78056	0.83828	0.803855	0.789427	0.809885	0.786931	0.800862	0.773153	0.816947	0.787065	0.800667	0.760626	0.753982	0.793486
0.806372	0.83467	0.829878	0.789719	0.809378	0.810297	0.812918	0.759486	0.820241	0.793248	0.801237	0.783693	0.729655	0.797955
0.816029	0.844937	0.839856	0.799979	0.811189	0.822974	0.81014	0.764231	0.840694	0.79185	0.788551	0.805266	0.705374	0.804177
0.839756	0.830833	0.81494	0.78869	0.809037	0.825978	0.799192	0.737793	0.839245	0.793583	0.773916	0.805827	0.686367	0.801586
0.838185	0.810512	0.794564	0.781518	0.798021	0.811029	0.776751	0.712838	0.840005	0.780892	0.78269	0.803059	0.683585	0.805347
0.831132	0.82034	0.807673	0.767295	0.78378	0.799071	0.765364	0.717515	0.838583	0.772094	0.794284	0.804793	0.681523	0.80622
0.855843	0.819437	0.811674	0.754989	0.750711	0.771481	0.741565	0.72114	0.852042	0.759225	0.806738	0.806403	0.720165	0.792035
0.867446	0.847085	0.818677	0.739284	0.733701	0.718181	0.731828	0.7272	0.854864	0.754023	0.779903	0.801987	0.730448	0.777857
0.868721	0.836723	0.840221	0.726122	0.709828	0.678643	0.756343	0.736985	0.837832	0.719632	0.726712	0.790147	0.750352	0.762049
0.857818	0.834002	0.847222	0.732322	0.702417	0.664326	0.79511	0.734213	0.822971	0.704966	0.706648	0.781669	0.779878	0.786876
0.821896	0.791852	0.846556	0.769878	0.687189	0.691354	0.806192	0.74856	0.836641	0.668175	0.717697	0.773132	0.797818	0.792943
0.817484	0.766028	0.816252	0.775123	0.690304	0.707091	0.816229	0.766822	0.856638	0.645291	0.755683	0.752665	0.806517	0.791631
0.833038	0.747237	0.813253	0.76584	0.674085	0.711091	0.81651	0.761259	0.854614	0.645432	0.784543	0.732401	0.807896	0.766868
0.850648	0.744195	0.799718	0.750826	0.649451	0.683407	0.793894	0.75953	0.862681	0.666946	0.779638	0.713697	0.810599	0.752524
0.852108	0.770094	0.783992	0.726229	0.658922	0.662255	0.794124	0.776511	0.855381	0.68333	0.756434	0.675971	0.803119	0.751641
0.861762	0.810301	0.803778	0.716749	0.657898	0.702291	0.791223	0.798072	0.854031	0.71107	0.713389	0.67537	0.798129	0.737789
0.857413	0.83053	0.822281	0.702867	0.673443	0.749939	0.785971	0.812683	0.824523	0.714447	0.679009	0.656514	0.787434	0.740704
0.867843	0.848562	0.815511	0.70685	0.702454	0.762413	0.77681	0.802407	0.793845	0.70041	0.697239	0.663517	0.777348	0.733587
0.847837	0.8478	0.830101	0.710638	0.718617	0.761968	0.762936	0.788062	0.758018	0.711023	0.737704	0.711164	0.773535	0.742345
0.836291	0.842323	0.825433	0.747038	0.702703	0.738036	0.776034	0.73277	0.74777	0.714779	0.765127	0.741041	0.761452	0.75949
0.821027	0.845477	0.805727	0.757161	0.698695	0.722681	0.773692	0.724422	0.723554	0.709332	0.782065	0.746869	0.777766	0.748641
0.777454	0.831378	0.775737	0.738557	0.713483	0.749327	0.764234	0.717645	0.716077	0.688023	0.762838	0.739936	0.787431	0.718596
0.77629	0.783009	0.76897	0.720872	0.737467	0.749523	0.762933	0.718739	0.780015	0.685912	0.751609	0.713977	0.787269	0.695581
0.782308	0.747416	0.76597	0.703161	0.748404	0.74513	0.783213	0.747026	0.816941	0.704049	0.713261	0.686479	0.774056	0.678893
0.77657	0.74929	0.78011	0.688525	0.751069	0.723346	0.775378	0.743183	0.838822	0.727431	0.68764	0.664749	0.750903	0.67814
0.759043	0.761147	0.815762	0.690864	0.745319	0.741231	0.766971	0.761353	0.831458	0.755941	0.677716	0.638034	0.726036	0.686055
0.757082	0.790991	0.829385	0.737441	0.755001	0.771395	0.741097	0.777163	0.835576	0.77205	0.715835	0.63019	0.717911	0.68622
0.760387	0.789709	0.815115	0.756912	0.742856	0.750945	0.724155	0.761755	0.813822	0.765449	0.737333	0.641433	0.741465	0.732742
0.808145	0.78658	0.786635	0.753194	0.717435	0.766488	0.72429	0.763664	0.821563	0.763729	0.769047	0.653916	0.754351	0.751166
0.78925	0.803657	0.797097	0.742998	0.724542	0.783846	0.694258	0.791675	0.833212	0.750533	0.790371	0.704711	0.749499	0.74645
0.759806	0.825368	0.814062	0.725635	0.7438	0.766304	0.683075	0.810783	0.827328	0.769375	0.788152	0.743189	0.726592	0.748669
0.757603	0.788296	0.813068	0.726257	0.740075	0.74924	0.73722	0.824144	0.816794	0.761116	0.777383	0.774697	0.698617	0.729752
0.767764	0.760522	0.777377	0.720133	0.734369	0.732434	0.782207	0.780292	0.809341	0.763899	0.759582	0.781778	0.6796	0.724189
0.798846	0.786496	0.732109	0.752572	0.726392	0.780472	0.793604	0.76373	0.800491	0.748484	0.765378	0.780346	0.665927	0.730799
0.817693	0.831511	0.753497	0.767589	0.762637	0.793268	0.808502	0.781416	0.776838	0.739569	0.78678	0.786421	0.692742	0.759663
0.801155	0.82473	0.805371	0.759018	0.772484	0.787916	0.80172	0.790713	0.791739	0.701338	0.786258	0.785082	0.760967	0.771988
0.788619	0.801839	0.818916	0.753257	0.768618	0.758265	0.792952	0.790623	0.8233	0.686791	0.777699	0.779237	0.777387	0.763066
0.768514	0.815208	0.815546	0.748435	0.756872	0.776224	0.774113	0.789117	0.843184	0.692177	0.763958	0.76891	0.785403	0.732282
0.782714	0.799439	0.78626	0.761737	0.744425	0.7885	0.781299	0.801434	0.839298	0.738328	0.737182	0.728303	0.780035	0.732651
0.776086	0.785666	0.77382	0.769767	0.748922	0.797454	0.801409	0.800705	0.830132	0.773446	0.724446	0.723056	0.76287	0.752694
0.772165	0.807641	0.805374	0.74939	0.766377	0.81106	0.785203	0.808097	0.815315	0.790302	0.693731	0.708347	0.748412	0.760055
0.755289	0.819308	0.819252	0.741992	0.771852	0.7805	0.775681	0.758302	0.788345	0.772709	0.684647	0.700047	0.740748	0.758644
0.787658	0.808726	0.80783	0.770549	0.772801	0.741996	0.768344	0.743379	0.805118	0.774862	0.676902	0.684504	0.772038	0.74758
0.771742	0.774431	0.792087	0.783108	0.780645	0.739827	0.743068	0.778542	0.836727	0.739522	0.694478	0.683523	0.793033	0.718911
0.745517	0.753617	0.814576	0.767776	0.785441	0.761377	0.754236	0.814	0.851297	0.733641	0.690533	0.706262	0.785373	0.72471
0.738896	0.75739	0.823979	0.747092	0.779275	0.791938	0.716337	0.832088	0.833135	0.708186	0.681637	0.73278	0.780897	0.729515
0.777539	0.806254	0.831275	0.74178	0.75872	0.78992	0.712296	0.847025	0.818682	0.719936	0.701762	0.722145	0.762195	0.725851
0.809509	0.813837	0.83291	0.76064	0.742794	0.77392	0.710363	0.850569	0.783512	0.760669	0.727122	0.689942	0.753427	0.705401
0.811067	0.802574	0.840749	0.769035	0.751311	0.75096	0.758715	0.850782	0.775465	0.767119	0.723156	0.673336	0.721603	0.71058
0.813924	0.787545	0.842761	0.786169	0.76388	0.714098	0.781043	0.826167	0.813915	0.780785	0.721538	0.693058	0.70409	0.752701
0.792821	0.791932	0.810511	0.756183	0.763774	0.755115	0.774333	0.828365	0.829508	0.772073	0.714086	0.733291	0.761147	0.771088
0.788248	0.816749	0.78907	0.745511	0.734522	0.773587	0.749643	0.803935	0.813891	0.754034	0.707207	0.763852	0.78582	0.777545
0.796874	0.836525	0.784757	0.757865	0.720582	0.75987	0.751934	0.80586	0.808972	0.734655	0.740474	0.757624	0.798674	0.776538
0.798804	0.828252	0.827674	0.759163	0.747378	0.716427	0.76127	0.821171	0.835534	0.713227	0.746883	0.753999	0.8083	0.761494
0.822234	0.83633	0.842549	0.745721	0.769408	0.720122	0.785786	0.834598	0.844713	0.725498	0.747795	0.734885	0.789429	0.75255

## Sheet: Fig. 2i
	YT-FF						YT-AKO						P value
22℃	37.3	37.5	38	38.5	38.1	38.5	37.9	38.4	39.1	38.5	37.5	37.9	0.466997
4℃-2days	37.1	37.2	36.8	37.3	36.9	37.7	37.3	38.1	38	37.4	38	38	0.00859631

## Sheet: Fig. 2j
YT-FF					YT-AKO			P value
37.8	37.8	38	38.2	37	38.8	39.2	38.4	0.0175

## Sheet: Fig. 2k
hour	YT-FF									YT-AKO
-2	84.539	91.3706	76.8343	46.1359	111.452	49.3066	49.3218	44.3437	83.5437	51.4435	93.6488	60.4489	83.6105	62.2958	53.9192	65.019	51.7486	98.2915
	81.8481	65.5321	53.4355	62.346	91.4846	40.9615	46.0165	51.0687	70.2776	50.4716	93.9061	51.4105	77.965	52.5749	52.616	76.3131	46.3673	104.432
	93.9831	55.4716	49.6225	55.4551	80.7492	39.1499	45.3425	61.1687	50.4295	48.4448	65.597	50.6589	56.8767	49.3316	72.6683	66.6326	42.2795	103.747
	106.029	54.8373	49.1825	45.8348	60.5563	40.8945	43.91	41.2035	38.7681	53.3958	56.2559	51.9251	51.335	46.5618	90.6325	53.1176	41.8682	73.8479
-1	87.298	56.1321	47.6817	43.9821	71.4625	39.9109	67.5892	36.024	35.9043	76.0653	52.2988	61.6262	48.4746	53.3946	92.7389	44.1756	68.2492	62.4173
	84.6817	85.5763	74.241	42.5686	90.9799	41.4398	76.6654	32.6947	60.8999	84.5118	66.3978	78.4757	49.2605	79.1646	89.5718	41.7402	71.5298	64.5704
	97.023	66.3356	82.3678	67.4046	70.5455	47.1157	54.194	31.731	73.7816	61.5379	85.066	65.304	70.2847	81.8004	69.5626	52.1703	51.507	51.8874
	107.07	54.0454	81.3761	74.7506	56.1785	73.688	44.0158	50.1927	61.9848	49.8558	78.9227	55.0435	68.1186	65.1397	55.9992	79.8811	45.7416	50.1821
0	111.052	51.4933	83.0864	56.6596	58.8122	67.8157	40.6514	71.0475	48.7733	45.9468	84.2627	56.1788	77.553	49.5307	51.7491	84.8449	43.8353	49.8679
	102.477	72.5111	85.8988	74.4154	80.7228	65.859	48.9117	54.8266	50.2632	69.2701	81.8016	74.9132	87.7246	62.762	80.4707	61.5339	70.1821	85.1352
	98.9052	84.2765	94.1779	87.1662	83.4424	72.8829	92.8346	78.5896	80.0597	99.1026	90.1478	85.3655	100.621	90.9248	99.3222	82.3623	91.0684	97.8074
	109.259	89.7353	96.5162	93.1171	84.9915	77.2595	95.2686	89.2552	85.5212	115.719	94.9587	89.4984	106.041	95.4556	106.662	79.6315	87.5464	101.438
1	110.006	93.327	97.6991	100.381	87.1754	81.2712	96.0171	83.2069	88.5512	116.213	99.9732	94.7886	107.619	93.0231	99.4181	83.2936	84.8585	106.74
	105.619	94.8146	94.5619	100.39	86.9344	82.6425	94.012	81.8518	95.5922	115.282	101.529	96.8339	103.548	94.4688	97.7055	85.1926	92.155	107.733
	100.999	96.2202	93.6425	101.587	87.2238	85.2731	91.9971	82.2184	97.8813	110.154	104.198	100.272	102.012	91.8383	100.567	87.3264	91.2835	105.738
	94.9076	99.5123	97.3803	100.497	87.7234	85.1714	92.093	84.0826	99.0272	108.007	106.724	101.614	101.244	93.9359	99.6209	90.4755	97.9888	106.492
2	102.655	100.139	94.8475	98.6675	88.6876	85.7249	95.1989	90.9385	101.877	105.571	106.079	101.873	98.6367	94.2351	101.687	93.7279	101.743	106.881
	96.4193	100.989	95.1751	100.969	88.7473	89.1492	95.6249	91.9929	105.323	103.251	106.433	95.8911	103.397	94.6699	103.95	95.9829	104.965	105.311
	93.9014	102.31	92.9866	101.096	89.9432	88.3239	96.0135	87.8671	101.709	100.669	109.639	96.1668	100.838	96.0178	104.223	97.1637	103.599	104.824
	92.2476	103.662	92.5691	98.1445	90.6496	86.4226	97.1414	85.3608	102.159	100.519	109.927	96.8969	105.588	98.9528	103.24	98.4952	101.896	113.051
3	91.0828	105.92	92.0868	97.4215	89.8422	87.0344	108.279	80.7715	91.975	97.507	111.432	97.3935	111.741	98.3032	104.685	92.8688	94.1608	101.534
	89.9668	106.237	93.2238	98.3038	91.266	87.3373	100.639	83.1305	92.049	93.1346	111.573	96.2878	102.527	95.3576	114.306	90.5729	91.346	100.815
	88.5236	106.233	106.338	93.225	92.0545	88.4714	95.9133	87.531	91.3552	90.6432	110.332	95.9775	100.021	96.4337	109.372	90.066	94.1272	99.5698
	86.7046	106.043	99.4148	92.9743	94.2763	91.4467	93.0008	80.7409	90.9691	87.4318	109.373	97.4116	98.2169	95.6255	104.237	93.0066	95.9944	100.267
4	86.9789	105.49	94.0037	100.039	92.57	88.3064	92.9157	78.4271	104.75	84.6043	107.389	97.0567	106.965	97.5401	102.484	98.9837	97.9525	98.6798
	98.6663	107.841	91.5367	97.9364	93.3644	90.9624	96.602	81.0425	105.838	81.8469	105.637	96.8608	115.231	94.2198	101.666	100.537	97.5658	96.6242
	87.8979	104.613	90.0637	92.1651	92.0727	85.9709	93.0647	95.918	95.532	79.9134	101.694	91.7299	103.935	91.6481	105.054	100.591	97.6309	95.5655
	82.1098	100.73	87.0309	90.4888	89.1207	90.0497	85.8764	80.4455	90.0269	95.4968	102.182	92.81	99.1715	100.415	101.259	96.2848	97.1485	93.5992
5	80.3676	101.212	100.673	88.5326	88.7793	91.0438	83.906	76.0092	88.2317	93.9157	100.317	103.698	98.9975	95.2722	97.2067	95.7637	97.0426	92.6749
	79.867	99.816	89.7411	84.5205	87.3275	90.1283	82.3833	73.6008	86.6606	82.936	100.517	98.2527	96.1286	92.0028	95.6352	94.4763	103.335	88.3456
	77.0366	97.6739	83.0106	83.2791	86.1538	85.951	81.9009	71.7	109.322	77.6644	98.3279	95.0915	94.0177	88.5943	93.1253	92.7475	105.896	94.687
	78.6568	96.3839	80.6251	101.838	85.2094	83.8339	80.6498	72.1774	97.1875	76.262	95.8933	94.4271	92.5974	85.3254	94.57	95.9243	99.658	87.7055
6	75.6237	111.212	82.257	97.8512	86.2214	83.0266	79.2951	68.9635	89.0461	73.8271	93.7756	94.9056	92.2876	83.0003	92.1782	99.2531	95.4666	84.2358
	73.6195	100.204	78.1881	89.7077	92.6188	81.3699	90.4553	68.5573	83.9097	86.0662	92.7952	101.032	94.2787	82.8201	91.6606	103.636	96.581	82.38
	83.1401	93.9376	75.1413	85.527	88.8239	79.7835	97.3076	67.3808	81.127	96.6408	90.1065	101.587	110.82	82.9904	93.6765	99.1728	94.8479	81.6498
	93.5255	93.186	74.0751	83.2913	85.7969	78.226	86.6948	91.2266	80.8054	80.134	87.6535	96.0235	99.1955	80.4247	103.012	96.2553	95.0505	84.6817
7	83.0928	93.4263	84.4639	81.7419	86.3652	77.9672	79.0775	92.3878	80.1393	73.0365	88.1121	93.7049	94.1123	79.493	115.837	94.2211	94.6004	79.7988
	74.7286	92.5997	77.2661	80.88	84.8908	75.6871	76.2261	72.6782	78.3029	69.2142	85.5897	93.7183	91.4758	90.7183	101.397	95.3564	94.6111	77.5266
	73.2893	93.23	77.499	81.5208	84.2024	76.6136	75.2611	66.376	78.1707	68.0676	86.3251	93.9802	92.4762	83.9832	95.1606	92.2434	101.859	76.1094
	71.4228	89.7359	73.6723	82.4958	81.7695	74.8688	75.0435	65.977	76.3266	81.5503	84.8978	92.6571	88.9893	81.9926	92.1544	92.2485	98.5954	82.0452
8	70.4574	88.9541	73.4843	77.9002	82.2589	75.3303	74.8685	62.9243	74.9346	74.2518	84.6832	92.1917	100.223	81.1952	91.5576	91.5248	96.6139	79.4344
	70.9641	89.5575	74.7596	76.5567	81.0031	76.13	74.7943	63.8905	97.8637	71.193	83.205	102.327	92.8206	80.0868	90.3167	93.0166	95.5404	76.1844
	70.6807	89.6321	72.7845	84.4046	82.617	91.5159	92.3792	92.6529	109.83	73.2453	83.6479	104.118	89.9647	80.1146	89.2628	93.6523	95.9143	76.7303
	71.3503	87.131	71.7933	89.8659	80.8573	80.7261	83.7039	78.6092	92.0273	81.9569	83.6509	97.7129	91.9166	78.5734	90.4024	106.608	93.7766	74.6362
9	69.6258	85.7845	71.7421	80.1935	79.8147	75.8223	77.3119	67.2642	81.1383	92.8612	81.7848	93.2449	104.508	98.8983	89.3425	101.936	93.3278	76.1952
	69.3609	83.9274	70.9335	77.7017	79.9015	73.7794	75.3249	62.6085	75.969	80.1343	81.5873	92.0785	92.8479	87.9663	91.3584	95.7954	90.561	74.9213
	88.1926	87.9096	71.87	77.0541	79.711	72.5713	76.5721	93.178	77.1423	89.2103	81.0288	90.9796	90.4068	82.158	111.207	95.7744	111.275	76.8891
	79.7178	98.0487	76.7847	77.9644	81.663	72.4625	75.6395	97.1314	93.7486	92.9092	81.6893	97.2075	88.7386	97.7757	103.53	94.082	103.367	83.7261
10	72.047	89.8208	84.8541	75.8012	83.0897	96.3221	91.0896	94.457	82.7233	109.324	95.8917	95.29	114.523	104.77	96.645	95.4768	97.6794	76.7557
	69.21	85.1427	83.3024	97.6545	85.6814	85.0113	117.064	77.09	79.4982	117.301	86.5893	93.2788	119.375	92.2352	120.617	93.4799	94.6611	75.8361
	68.8461	83.4785	74.5006	86.2277	85.1369	96.9416	119.988	87.6191	101.266	115.005	85.8882	91.9023	114.706	84.9913	131.538	92.7386	95.4228	82.4996
	75.1133	90.6134	74.4571	86.6018	83.7394	109.33	127.463	108.746	122.901	91.7583	102.829	90.7486	100.498	113.586	117.75	98.9001	106.911	78.2114
11	83.2376	85.0889	73.4924	78.4422	79.5988	99.3509	133.114	131.191	130.839	105.786	109.8	91.841	91.9463	128.297	103.948	98.1872	110.169	86.1687
	76.0019	82.9729	74.1015	89.3734	80.1871	89.8459	136.63	129.954	129.082	116.829	98.2766	91.4987	87.1476	140.251	100.544	95.1137	102.839	98.4209
	74.3225	81.376	74.3907	104.769	79.3229	79.8856	137.95	122.397	120.448	120.017	88.3083	111.374	85.3608	144.442	123.43	87.7101	89.6805	78.4393
From hour 0-11
Two way Anova
p=0.001

## Sheet: Fig. 2l
hour	YT-FF									YT-AKO
-2	0.994189	0.869194	0.882758	0.996968	0.901705	0.77786	0.92073	0.874774	0.782566	0.982913	0.947931	0.92968	0.922399	0.870096	0.936978	0.892994	0.787292	0.849727
	0.991787	0.859802	0.878578	0.992176	0.886666	0.751946	0.991902	0.878022	0.825792	0.97172	0.946093	0.909266	0.955372	0.845786	0.89915	0.964435	0.820963	0.895108
	0.947697	0.836141	0.8538	0.990478	0.855779	0.756055	0.962055	0.886173	0.82424	0.958564	0.951755	0.909271	0.914994	0.842701	0.94412	0.938985	0.869037	0.901492
	0.944771	0.822769	0.849516	0.996143	0.906765	0.762923	0.993804	0.977182	0.874463	0.941836	0.885046	0.895641	0.91237	0.857221	0.94044	0.982241	0.994266	0.920513
-1	0.902375	0.784708	0.818075	0.985446	0.940199	0.756229	0.98423	0.998166	0.892898	0.996141	0.865883	0.885521	0.910107	0.911563	0.944401	0.989081	0.975828	0.912489
	0.904167	0.799972	0.835914	0.996797	0.930764	0.708633	0.980225	0.991236	0.907926	0.927443	0.827692	0.851824	0.924588	0.888196	0.914387	0.987941	0.945927	0.933996
	0.917167	0.794328	0.812753	0.997507	0.942142	0.826412	0.987762	0.943703	0.907412	0.899408	0.840115	0.850908	0.97957	0.906587	0.899071	0.992479	0.940571	0.956903
	0.924528	0.798515	0.806705	0.995721	0.93704	0.793612	0.965096	0.899487	0.858962	0.936508	0.896343	0.874704	0.967457	0.898877	0.8872	0.920127	0.878331	0.899132
0	0.929117	0.845737	0.817799	0.980723	0.918611	0.804983	0.933974	0.838	0.834601	0.991661	0.905189	0.885519	0.958968	0.880979	0.838113	0.887715	0.8472	0.894183
	0.815487	0.736552	0.753579	0.998861	0.986662	0.797869	0.932953	0.897566	0.837581	0.867626	0.821077	0.817167	0.982389	0.91458	0.923479	0.879685	0.8877	0.907658
	0.770029	0.739222	0.743024	0.868057	0.787328	0.727003	0.818125	0.752081	0.731478	0.819921	0.772515	0.783232	0.839651	0.782806	0.809446	0.800211	0.757244	0.795995
	0.754701	0.736226	0.740273	0.819338	0.764047	0.731611	0.787405	0.741172	0.729311	0.795321	0.750596	0.766233	0.812931	0.755158	0.76976	0.776351	0.749149	0.74993
1	0.754845	0.727042	0.728502	0.804424	0.755255	0.732307	0.79056	0.742804	0.727409	0.771307	0.732434	0.753791	0.799586	0.74667	0.7581	0.761251	0.736651	0.73604
	0.762492	0.73413	0.733656	0.790067	0.73919	0.728034	0.786537	0.752944	0.722622	0.779735	0.747439	0.76294	0.784455	0.732038	0.752426	0.764286	0.721171	0.730502
	0.751617	0.723981	0.723863	0.786396	0.735316	0.730828	0.788318	0.75341	0.723585	0.765906	0.733879	0.7533	0.785569	0.72931	0.756573	0.765711	0.738205	0.731127
	0.745655	0.720008	0.724047	0.782383	0.735451	0.729349	0.786636	0.744392	0.72243	0.758398	0.731468	0.74753	0.780744	0.724675	0.753501	0.759479	0.734532	0.725411
2	0.756417	0.714092	0.727161	0.776989	0.73262	0.727793	0.778596	0.743948	0.724351	0.760995	0.736211	0.753874	0.775465	0.721768	0.745338	0.757695	0.730523	0.727774
	0.754185	0.717421	0.723432	0.778589	0.73292	0.729671	0.779189	0.752311	0.719483	0.759354	0.73086	0.747261	0.764135	0.722745	0.741075	0.754695	0.726565	0.72616
	0.752407	0.716359	0.708004	0.773974	0.735154	0.718269	0.776762	0.74376	0.720225	0.7536	0.730495	0.723222	0.768338	0.72164	0.736747	0.751882	0.728019	0.723828
	0.753539	0.722176	0.71183	0.777518	0.738265	0.726176	0.776722	0.741627	0.7143	0.753979	0.735061	0.742021	0.7667	0.7258	0.733817	0.74508	0.735351	0.6974
3	0.755766	0.717321	0.711673	0.775831	0.736992	0.723641	0.825519	0.798657	0.767283	0.753487	0.729982	0.73772	0.758878	0.713682	0.732344	0.789293	0.788434	0.751385
	0.754786	0.71976	0.714763	0.772255	0.739272	0.717055	0.828455	0.808159	0.768987	0.752864	0.728192	0.730634	0.756573	0.722619	0.740829	0.788658	0.788508	0.760852
	0.755547	0.715763	0.709772	0.774606	0.746397	0.726121	0.812198	0.790757	0.76437	0.74966	0.724832	0.730258	0.753571	0.731927	0.726889	0.781511	0.775048	0.751773
	0.75074	0.712149	0.711103	0.772108	0.745538	0.72212	0.80874	0.776264	0.744448	0.746498	0.723815	0.729279	0.755569	0.722615	0.729894	0.768278	0.759912	0.743219
4	0.751369	0.710728	0.706004	0.773306	0.744377	0.720425	0.801565	0.774286	0.739802	0.737075	0.718419	0.742837	0.759484	0.722833	0.731545	0.762451	0.736197	0.732745
	0.734599	0.701564	0.700567	0.781052	0.75031	0.718819	0.799643	0.754587	0.739484	0.735396	0.710436	0.731446	0.743249	0.721496	0.722641	0.751473	0.732184	0.727211
	0.750318	0.717911	0.714066	0.778977	0.752218	0.729706	0.786683	0.748314	0.73123	0.754025	0.729117	0.740254	0.74453	0.726057	0.747257	0.742242	0.731726	0.724596
	0.746725	0.711653	0.708645	0.79305	0.797649	0.73821	0.778233	0.755943	0.732684	0.743429	0.72542	0.731817	0.754174	0.73374	0.73433	0.740953	0.72966	0.726122
5	0.755084	0.705467	0.71003	0.791781	0.784333	0.727803	0.783705	0.753281	0.723698	0.743452	0.724741	0.737178	0.748346	0.72274	0.736301	0.743835	0.731431	0.719232
	0.749926	0.712515	0.709214	0.791011	0.783001	0.726907	0.786833	0.766658	0.71849	0.744033	0.725584	0.733292	0.750539	0.722637	0.734909	0.744607	0.74091	0.725075
	0.761759	0.714778	0.709113	0.794403	0.782107	0.727638	0.791372	0.765374	0.716572	0.738726	0.722594	0.727767	0.748668	0.727882	0.756044	0.743804	0.714302	0.731126
	0.760172	0.709638	0.705193	0.796725	0.778731	0.736176	0.801569	0.760351	0.73016	0.728689	0.717783	0.732342	0.740676	0.724764	0.736699	0.749118	0.721054	0.728799
6	0.752423	0.714577	0.707788	0.797521	0.774031	0.736589	0.798776	0.762748	0.730004	0.729465	0.722548	0.733101	0.737313	0.724596	0.732743	0.749152	0.730935	0.725103
	0.741222	0.707085	0.710645	0.808225	0.802554	0.736151	0.797654	0.759385	0.731001	0.732253	0.721861	0.73959	0.735191	0.719393	0.732846	0.754271	0.72408	0.725178
	0.750875	0.706062	0.712031	0.813255	0.794334	0.750325	0.798474	0.767018	0.726426	0.728948	0.723889	0.746445	0.735466	0.715893	0.728612	0.740744	0.727937	0.731516
	0.759309	0.717253	0.720196	0.815063	0.805735	0.75419	0.809424	0.75474	0.753211	0.737751	0.730357	0.748323	0.742779	0.731005	0.753897	0.721831	0.717587	0.722458
7	0.75606	0.712169	0.716493	0.8182	0.805768	0.759534	0.793025	0.761316	0.729438	0.730113	0.728706	0.738725	0.754412	0.741379	0.755316	0.729517	0.72251	0.724304
	0.761226	0.718201	0.715886	0.828845	0.802373	0.763919	0.796047	0.753855	0.723984	0.732778	0.73079	0.743129	0.753083	0.763671	0.74684	0.738226	0.725039	0.725214
	0.737531	0.70279	0.690653	0.828807	0.808989	0.762834	0.807638	0.77462	0.724235	0.718543	0.70262	0.726352	0.759839	0.745103	0.736178	0.740292	0.726737	0.729767
	0.771703	0.711132	0.712401	0.83077	0.8242	0.765689	0.806994	0.770119	0.72645	0.734554	0.724224	0.738389	0.750319	0.73982	0.742302	0.741779	0.719627	0.751665
8	0.765086	0.708128	0.710322	0.832489	0.810435	0.7665	0.80337	0.774366	0.732611	0.731391	0.726468	0.748639	0.752415	0.739663	0.745215	0.740148	0.718744	0.733263
	0.765171	0.714054	0.714241	0.840111	0.809719	0.7658	0.829256	0.796423	0.724339	0.745415	0.744791	0.749876	0.746796	0.743742	0.744404	0.742881	0.71451	0.722524
	0.779407	0.706887	0.700619	0.845999	0.786517	0.762083	0.810468	0.774275	0.714357	0.737866	0.75152	0.741875	0.734126	0.743052	0.743896	0.733293	0.705526	0.714363
	0.768653	0.707103	0.713969	0.834728	0.812663	0.785437	0.802668	0.759466	0.725106	0.731041	0.740656	0.746474	0.74651	0.739066	0.731169	0.742533	0.705749	0.718743
9	0.773584	0.718442	0.722405	0.835327	0.81724	0.777927	0.806722	0.75656	0.743888	0.741294	0.743946	0.763193	0.754226	0.766229	0.733566	0.735501	0.716322	0.71522
	0.775979	0.722257	0.721143	0.83628	0.815405	0.771701	0.811738	0.771249	0.733944	0.741057	0.74103	0.7493	0.776107	0.768047	0.765448	0.735459	0.736573	0.732154
	0.777176	0.719903	0.716844	0.836121	0.813188	0.780918	0.805978	0.765366	0.723241	0.738384	0.742596	0.749356	0.773829	0.751006	0.754203	0.720299	0.736724	0.728081
	0.785908	0.715061	0.716309	0.828879	0.830294	0.780311	0.796118	0.780756	0.727285	0.751193	0.736626	0.742937	0.76098	0.791713	0.741055	0.726901	0.714476	0.753783
10	0.785137	0.714408	0.720929	0.852287	0.849586	0.784779	0.791171	0.765019	0.743373	0.746867	0.773933	0.765403	0.762848	0.783503	0.728292	0.723653	0.714809	0.735363
	0.799688	0.717703	0.722041	0.838681	0.804582	0.787086	0.813978	0.775985	0.733609	0.745033	0.772269	0.769934	0.782743	0.763235	0.763758	0.730445	0.716858	0.736144
	0.78398	0.722431	0.723068	0.83095	0.838811	0.789667	0.823539	0.784177	0.722112	0.751125	0.780511	0.758212	0.771275	0.772203	0.770693	0.726545	0.70757	0.749679
	0.772306	0.722439	0.720546	0.831246	0.839577	0.785719	0.812133	0.786868	0.727445	0.736574	0.768462	0.739736	0.757112	0.815984	0.751964	0.73709	0.725195	0.725801
11	0.793801	0.729302	0.726868	0.837286	0.862717	0.779656	0.795502	0.779573	0.718813	0.752658	0.764819	0.74634	0.755491	0.785944	0.74909	0.72907	0.713306	0.748361
	0.807288	0.724666	0.721151	0.823808	0.84013	0.761858	0.790548	0.780681	0.752394	0.740176	0.755132	0.748878	0.735446	0.774974	0.73601	0.725291	0.716655	0.718381
	0.795635	0.711286	0.717624	0.82891	0.811861	0.731957	0.816747	0.8196	0.805885	0.762268	0.748011	0.750091	0.747079	0.745936	0.741311	0.782528	0.774652	0.749181
From hour 5-11
Two way ANOVA
p=0.075

## Sheet: Fig. 3b
	YT-FF									YT-AKO									P value
SNS density	0.004333	0.005333	0.002317	0.000667	0.002554	0.003117	0.003933	0.000696	0.001713	0.016333	0.0045	0.003229	0.003358	0.007625	0.007333	0.002221	0.013042	0.006383	0.0187925

[truncated: 169 more sheets: Fig. 3d, Fig. 3e, Fig. 3g, Fig. 3h, Fig. 3j, Fig. 3l, Fig. 3m, Fig. 4c, Fig. 4e, Fig. 4f, Fig. 4g, Fig. 4h, Fig. 4i, Fig. 4j, Fig. 4k, Fig. 5a, Fig. 5b, Fig. 5c, Fig. 5e, Fig. 5g …]
